# Supplementary material for: Di-μ-acetato-κ4 O:O′-μ-oxido-κ2 O:O′-bis­[cis-(2,2′-bipyridine-κ2 N,N′)-trans-(pyridine-κN)ruthenium(III)] bis­(hexa­fluoridophosphate)
Source: Acta Crystallogr Sect E Struct Rep Online. 2013 Feb 9;69(Pt 3):m145–6. doi: 10.1107/S1600536813003334 (PMC3588486; doi:10.1107/S1600536813003334)
Supplement: Supplementary file 1 [file e-69-0m145-sup1.cif]

##############################################################################
#                                                                            #
# This CIF contains the data in a paper accepted for publication in          #
# Acta Crystallographica Section E. It conforms to the requirements of       #
# Notes for Authors for Acta Crystallographica Section E, and has been       #
# peer reviewed under the auspices of the IUCr Commission on Journals.       #
#                                                                            #
# Full details of the Crystallographic Information File format               #
# are given in the paper "The Crystallographic Information File (CIF):       #
# a New Standard Archive File for Crystallography" by S. R. Hall, F. H.      #
# Allen and I. D. Brown [Acta Cryst. (1991), A47, 655-685].                  #
#                                                                            #
# The current version of the core CIF dictionary is obtainable from          #
# ftp://ftp.iucr.org/pub/cif_core.dic.                                       #
#                                                                            #
# Software is freely available for graphical display of the structure(s)     #
# in this CIF. For information consult the CIF software page                 #
# http://www.iucr.org/resources/cif/software.                                #
#                                                                            #
# This file may be used for bona fide research purposes within the           #
# scientific community so long as proper attribution is given to the journal # 
# article from which it was obtained.                                        #
#                                                                            #
##############################################################################
data_global
_audit_creation_method     'form.cif (version 2.0)'
_journal_data_validation_number     ?
_journal_date_recd_electronic     2013-01-15
_journal_date_accepted     2013-02-01
_journal_name_full     'Acta Crystallographica, Section E'
_journal_year     2013
_journal_volume     69
_journal_issue      3
_journal_page_first     m145
_journal_page_last     m146
_journal_paper_category     QM
_journal_paper_doi     10.1107/S1600536813003334
_journal_coeditor_code     GG2109
_publ_contact_author_name     'Dr. Takashi Fujihara'
_publ_contact_author_address
;
Comprehensive Analysis Center for Science, Saitama University,
Shimo-Okubo 255, Sakura-ku, Saitama 338-8570, Japan
;
_publ_contact_author_email     fuji@chem.saitama-u.ac.jp
_publ_contact_author_fax     '+81-48-858-3707'
_publ_contact_author_phone     '+81-48-858-3670'
_publ_section_title
;\
Di-\m-acetato-\k^4^<i>O</i>:<i>O</i>'-\m-oxido-\k^2^<i>O</i>:<i>O</i>'-\
bis[<i>cis</i>-(2,2'-bipyridine-\k^2^<i>N</i>,<i>N</i>')-<i>trans</i>-\
(pyridine-\k<i>N</i>)ruthenium(III)] bis(hexafluoridophosphate)
;
loop_
    _publ_author_name
    _publ_author_address
    'Ido, Yohei'
;
Department of Chemistry
Graduate School of Science and Engineering
Saitama University
Shimo-Okubo 255
Sakura-ku
Saitama 338-8570
Japan
;
    'Fujihara, Takashi'
;
Comprehensive Analysis Center for Science
Saitama University
Shimo-Okubo 255
Sakura-ku
Saitama 338-8570
Japan
;
    'Nagasawa, Akira'
;
Department of Chemistry
Graduate School of Science and Engineering
Saitama University
Shimo-Okubo 255
Sakura-ku
Saitama 338-8570
Japan
;
data_I
_audit_creation_method     SHELXL-97
_chemical_name_systematic
;\
Di-\m-acetato-\k^4^<i>O</i>:<i>O</i>'-\m-oxido-\k^2^<i>O</i>:<i>O</i>'-\
bis[<i>cis</i>-(2,2'-bipyridine-\k^2^<i>N</i>,<i>N</i>')-<i>trans</i>-\
(pyridine-\k<i>N</i>)ruthenium(III)] bis(hexafluoridophosphate)
;
_chemical_name_common     ?
_chemical_formula_moiety     'C34 H32 N6 O5 Ru2 2+, 2(F6 P -)'
_chemical_formula_sum     'C34 H32 F12 N6 O5 P2 Ru2'
_chemical_formula_iupac
                           '[Ru2 (C2 H3 O2)2 O (C10 H8 N2)2 (C5 H5 N)2] (P F6)2'
_chemical_formula_weight     1096.74
_chemical_melting_point     ?
_symmetry_cell_setting     monoclinic
_symmetry_space_group_name_H-M     'P 21/n'
_symmetry_space_group_name_Hall     '-P 2yn'
loop_
    _symmetry_equiv_pos_as_xyz
    'x, y, z'
    '-x+1/2, y+1/2, -z+1/2'
    '-x, -y, -z'
    'x-1/2, -y-1/2, z-1/2'
_cell_length_a     12.3330(9)
_cell_length_b     18.2182(14)
_cell_length_c     18.1490(14)
_cell_angle_alpha     90.00
_cell_angle_beta     97.2530(10)
_cell_angle_gamma     90.00
_cell_volume     4045.2(5)
_cell_formula_units_Z     4
_cell_measurement_reflns_used     9917
_cell_measurement_theta_min     2.20
_cell_measurement_theta_max     28.33
_cell_measurement_temperature     150(2)
_exptl_crystal_description     block
_exptl_crystal_colour     violet
_exptl_crystal_size_max     0.16
_exptl_crystal_size_mid     0.14
_exptl_crystal_size_min     0.08
_exptl_crystal_density_diffrn     1.801
_exptl_crystal_density_meas     ?
_exptl_crystal_density_method     'not measured'
_exptl_crystal_F_000     2176
_exptl_absorpt_coefficient_mu     0.930
_exptl_absorpt_correction_type     multi-scan
_exptl_absorpt_process_details     '(SADABS; Bruker, 2008)'
_exptl_absorpt_correction_T_min     0.8654
_exptl_absorpt_correction_T_max     0.9293
_exptl_special_details     ?
_diffrn_ambient_temperature     150(2)
_diffrn_radiation_type     MoK\a
_diffrn_radiation_wavelength     0.71073
_diffrn_radiation_source     'Bruker TXS fine-focus rotating anode'
_diffrn_radiation_monochromator     'Bruker Helios multilayer confocal mirror'
_diffrn_measurement_device_type     'Bruker APEXII CCD area-detector'
_diffrn_measurement_method     '\f and \w'
_diffrn_detector_area_resol_mean     8.333
_diffrn_reflns_number     21514
_diffrn_reflns_av_R_equivalents     0.0385
_diffrn_reflns_av_sigmaI/netI     0.0343
_diffrn_reflns_theta_min     1.59
_diffrn_reflns_theta_max     26.73
_diffrn_reflns_theta_full     26.73
_diffrn_measured_fraction_theta_max     0.995
_diffrn_measured_fraction_theta_full     0.995
_diffrn_reflns_limit_h_min     -15
_diffrn_reflns_limit_h_max     15
_diffrn_reflns_limit_k_min     -23
_diffrn_reflns_limit_k_max     18
_diffrn_reflns_limit_l_min     -22
_diffrn_reflns_limit_l_max     19
_refine_special_details
;
 Refinement of F^2^ against ALL reflections.  The weighted R-factor wR and
 goodness of fit S are based on F^2^, conventional R-factors R are based
 on F, with F set to zero for negative F^2^. The threshold expression of
 F^2^ > 2sigma(F^2^) is used only for calculating R-factors(gt) etc. and is
 not relevant to the choice of reflections for refinement.  R-factors based
 on F^2^ are statistically about twice as large as those based on F, and R-
 factors based on ALL data will be even larger.
;
_reflns_number_total     8544
_reflns_number_gt     7343
_reflns_threshold_expression     I>2\s(I)
_refine_ls_structure_factor_coef     Fsqd
_refine_ls_matrix_type     full
_refine_ls_R_factor_all     0.0310
_refine_ls_R_factor_gt     0.0240
_refine_ls_wR_factor_gt     0.0601
_refine_ls_wR_factor_ref     0.0632
_refine_ls_goodness_of_fit_ref     1.024
_refine_ls_restrained_S_all     1.024
_refine_ls_number_reflns     8544
_refine_ls_number_parameters     552
_refine_ls_number_restraints     0
_refine_ls_hydrogen_treatment     constr
_refine_ls_weighting_scheme     calc
_refine_ls_weighting_details
              'w=1/[\s^2^(Fo^2^)+(0.0308P)^2^+1.0615P] where P=(Fo^2^+2Fc^2^)/3'
_atom_sites_solution_hydrogens     geom
_atom_sites_solution_primary     direct
_atom_sites_solution_secondary     difmap
_refine_ls_shift/su_max     0.000
_refine_ls_shift/su_mean     0.000
_refine_diff_density_max     0.467
_refine_diff_density_min     -0.691
_refine_ls_extinction_method     none
_refine_ls_extinction_coef     ?
loop_
    _atom_type_symbol
    _atom_type_description
    _atom_type_scat_dispersion_real
    _atom_type_scat_dispersion_imag
    _atom_type_scat_source
    'C' 'C' 0.0033 0.0016
                         'International Tables Vol C Tables 4.2.6.8 and 6.1.1.4'
    'H' 'H' 0.0000 0.0000
                         'International Tables Vol C Tables 4.2.6.8 and 6.1.1.4'
    'N' 'N' 0.0061 0.0033
                         'International Tables Vol C Tables 4.2.6.8 and 6.1.1.4'
    'O' 'O' 0.0106 0.0060
                         'International Tables Vol C Tables 4.2.6.8 and 6.1.1.4'
    'F' 'F' 0.0171 0.0103
                         'International Tables Vol C Tables 4.2.6.8 and 6.1.1.4'
    'P' 'P' 0.1023 0.0942
                         'International Tables Vol C Tables 4.2.6.8 and 6.1.1.4'
    'Ru' 'Ru' -1.2594 0.8363
                         'International Tables Vol C Tables 4.2.6.8 and 6.1.1.4'
_computing_data_collection     'APEX2 (Bruker, 2008)'
_computing_cell_refinement     'SAINT (Bruker, 2008)'
_computing_data_reduction     'SAINT and XPREP (Bruker, 2008)'
_computing_structure_solution     'SHELXS97 (Sheldrick, 2008)'
_computing_structure_refinement     'SHELXL97 (Sheldrick, 2008)'
_computing_molecular_graphics     'ORTEP-3 for Windows (Farrugia, 2012)'
_computing_publication_material     'XCIF (Bruker, 2008)'
loop_
    _atom_site_type_symbol
    _atom_site_label
    _atom_site_fract_x
    _atom_site_fract_y
    _atom_site_fract_z
    _atom_site_U_iso_or_equiv
    _atom_site_adp_type
    _atom_site_calc_flag
    _atom_site_refinement_flags
    _atom_site_occupancy
    _atom_site_symmetry_multiplicity
    _atom_site_disorder_assembly
    _atom_site_disorder_group
    C C1 0.84969(17) 0.16178(12) 0.95696(13) 0.0266(5) Uani d . 1 1 . .
    H H1 0.8420 0.1450 0.9070 0.032 Uiso calc R 1 1 . .
    C C2 0.94008(18) 0.14115(13) 1.00407(14) 0.0330(5) Uani d . 1 1 . .
    H H2 0.9920 0.1084 0.9877 0.040 Uiso calc R 1 1 . .
    C C3 0.95489(19) 0.16843(14) 1.07542(14) 0.0352(6) Uani d . 1 1 . .
    H H3 1.0192 0.1569 1.1079 0.042 Uiso calc R 1 1 . .
    C C4 0.87585(18) 0.21250(13) 1.09933(13) 0.0309(5) Uani d . 1 1 . .
    H H4 0.8851 0.2319 1.1483 0.037 Uiso calc R 1 1 . .
    C C5 0.78242(17) 0.22835(11) 1.05108(11) 0.0222(4) Uani d . 1 1 . .
    C C6 0.68668(17) 0.26654(11) 1.07217(11) 0.0216(4) Uani d . 1 1 . .
    C C7 0.67667(19) 0.29137(12) 1.14324(12) 0.0284(5) Uani d . 1 1 . .
    H H7 0.7364 0.2870 1.1815 0.034 Uiso calc R 1 1 . .
    C C8 0.5805(2) 0.32224(13) 1.15816(13) 0.0330(5) Uani d . 1 1 . .
    H H8 0.5730 0.3394 1.2067 0.040 Uiso calc R 1 1 . .
    C C9 0.49437(19) 0.32815(12) 1.10180(13) 0.0310(5) Uani d . 1 1 . .
    H H9 0.4267 0.3488 1.1112 0.037 Uiso calc R 1 1 . .
    C C10 0.50830(17) 0.30350(11) 1.03152(12) 0.0252(4) Uani d . 1 1 . .
    H H10 0.4494 0.3081 0.9927 0.030 Uiso calc R 1 1 . .
    C C11 0.82524(19) 0.35124(13) 0.89702(12) 0.0304(5) Uani d . 1 1 . .
    H H11 0.8655 0.3069 0.8964 0.037 Uiso calc R 1 1 . .
    C C12 0.8776(2) 0.41694(14) 0.88632(14) 0.0368(6) Uani d . 1 1 . .
    H H12 0.9523 0.4174 0.8786 0.044 Uiso calc R 1 1 . .
    C C13 0.8198(2) 0.48151(14) 0.88702(14) 0.0387(6) Uani d . 1 1 . .
    H H13 0.8539 0.5273 0.8801 0.046 Uiso calc R 1 1 . .
    C C14 0.7113(2) 0.47823(13) 0.89792(14) 0.0356(6) Uani d . 1 1 . .
    H H14 0.6692 0.5219 0.8984 0.043 Uiso calc R 1 1 . .
    C C15 0.66473(19) 0.41103(12) 0.90809(13) 0.0298(5) Uani d . 1 1 . .
    H H15 0.5898 0.4093 0.9153 0.036 Uiso calc R 1 1 . .
    C C16 0.68155(17) 0.18333(11) 0.76443(11) 0.0225(4) Uani d . 1 1 . .
    C C17 0.7534(2) 0.18554(14) 0.70400(13) 0.0353(6) Uani d . 1 1 . .
    H H17A 0.7181 0.2148 0.6624 0.053 Uiso calc R 1 1 . .
    H H17B 0.7653 0.1355 0.6869 0.053 Uiso calc R 1 1 . .
    H H17C 0.8238 0.2077 0.7230 0.053 Uiso calc R 1 1 . .
    C C18 0.62599(17) -0.01977(12) 0.82185(12) 0.0269(5) Uani d . 1 1 . .
    H H18 0.6650 0.0083 0.7898 0.032 Uiso calc R 1 1 . .
    C C19 0.65819(19) -0.09121(13) 0.83825(14) 0.0338(5) Uani d . 1 1 . .
    H H19 0.7182 -0.1120 0.8176 0.041 Uiso calc R 1 1 . .
    C C20 0.6015(2) -0.13190(12) 0.88527(14) 0.0347(5) Uani d . 1 1 . .
    H H20 0.6227 -0.1810 0.8976 0.042 Uiso calc R 1 1 . .
    C C21 0.51407(18) -0.10063(12) 0.91407(13) 0.0289(5) Uani d . 1 1 . .
    H H21 0.4747 -0.1278 0.9466 0.035 Uiso calc R 1 1 . .
    C C22 0.48426(16) -0.02916(11) 0.89494(11) 0.0208(4) Uani d . 1 1 . .
    C C23 0.39162(16) 0.00954(11) 0.91996(11) 0.0209(4) Uani d . 1 1 . .
    C C24 0.32321(18) -0.01977(12) 0.96786(12) 0.0265(5) Uani d . 1 1 . .
    H H24 0.3351 -0.0681 0.9869 0.032 Uiso calc R 1 1 . .
    C C25 0.23823(19) 0.02179(13) 0.98736(13) 0.0323(5) Uani d . 1 1 . .
    H H25 0.1907 0.0026 1.0200 0.039 Uiso calc R 1 1 . .
    C C26 0.22311(18) 0.09185(13) 0.95879(13) 0.0322(5) Uani d . 1 1 . .
    H H26 0.1652 0.1215 0.9719 0.039 Uiso calc R 1 1 . .
    C C27 0.29211(17) 0.11832(12) 0.91149(12) 0.0267(5) Uani d . 1 1 . .
    H H27 0.2806 0.1665 0.8919 0.032 Uiso calc R 1 1 . .
    C C28 0.4205(2) 0.08571(14) 0.66017(12) 0.0325(5) Uani d . 1 1 . .
    H H28 0.4873 0.1110 0.6573 0.039 Uiso calc R 1 1 . .
    C C29 0.3602(2) 0.06282(16) 0.59510(13) 0.0414(6) Uani d . 1 1 . .
    H H29 0.3863 0.0708 0.5487 0.050 Uiso calc R 1 1 . .
    C C30 0.2610(2) 0.02813(14) 0.59821(14) 0.0393(6) Uani d . 1 1 . .
    H H30 0.2183 0.0114 0.5542 0.047 Uiso calc R 1 1 . .
    C C31 0.2258(2) 0.01849(13) 0.66669(13) 0.0355(6) Uani d . 1 1 . .
    H H31 0.1568 -0.0034 0.6705 0.043 Uiso calc R 1 1 . .
    C C32 0.29174(19) 0.04088(13) 0.72914(13) 0.0325(5) Uani d . 1 1 . .
    H H32 0.2674 0.0326 0.7761 0.039 Uiso calc R 1 1 . .
    C C33 0.42434(17) 0.27757(11) 0.81583(11) 0.0221(4) Uani d . 1 1 . .
    C C34 0.34423(19) 0.33600(12) 0.78780(13) 0.0303(5) Uani d . 1 1 . .
    H H34A 0.3224 0.3635 0.8299 0.045 Uiso calc R 1 1 . .
    H H34B 0.2796 0.3133 0.7599 0.045 Uiso calc R 1 1 . .
    H H34C 0.3782 0.3695 0.7552 0.045 Uiso calc R 1 1 . .
    F F1 0.19206(15) 0.25070(8) 1.03726(9) 0.0508(4) Uani d . 1 1 . .
    F F2 0.25047(14) 0.36665(9) 1.02528(10) 0.0552(4) Uani d . 1 1 . .
    F F3 0.07127(14) 0.34422(11) 1.02327(11) 0.0668(5) Uani d . 1 1 . .
    F F4 0.08042(14) 0.26209(10) 0.93069(10) 0.0599(5) Uani d . 1 1 . .
    F F5 0.25968(13) 0.28531(9) 0.93345(9) 0.0491(4) Uani d . 1 1 . .
    F F6 0.13802(14) 0.37771(9) 0.91763(10) 0.0571(5) Uani d . 1 1 . .
    F F7 1.08931(11) -0.01718(9) 0.81833(8) 0.0456(4) Uani d . 1 1 . .
    F F8 1.01735(13) 0.09573(8) 0.82953(9) 0.0482(4) Uani d . 1 1 . .
    F F9 0.96227(14) 0.00061(9) 0.89494(8) 0.0506(4) Uani d . 1 1 . .
    F F10 0.92007(13) -0.06315(8) 0.78882(9) 0.0507(4) Uani d . 1 1 . .
    F F11 0.97600(13) 0.03209(9) 0.72357(8) 0.0527(4) Uani d . 1 1 . .
    F F12 0.84871(12) 0.04979(10) 0.80123(11) 0.0641(5) Uani d . 1 1 . .
    N N1 0.77176(13) 0.20484(9) 0.97898(9) 0.0206(4) Uani d . 1 1 . .
    N N2 0.60242(14) 0.27328(9) 1.01643(9) 0.0201(3) Uani d . 1 1 . .
    N N3 0.72032(14) 0.34776(10) 0.90824(9) 0.0235(4) Uani d . 1 1 . .
    N N4 0.54145(13) 0.01119(9) 0.84978(9) 0.0203(4) Uani d . 1 1 . .
    N N5 0.37543(13) 0.07851(9) 0.89189(9) 0.0199(4) Uani d . 1 1 . .
    N N6 0.38902(14) 0.07386(9) 0.72756(9) 0.0233(4) Uani d . 1 1 . .
    O O1 0.56711(11) 0.15277(7) 0.91364(7) 0.0193(3) Uani d . 1 1 . .
    O O2 0.70429(13) 0.22717(8) 0.81711(8) 0.0293(3) Uani d . 1 1 . .
    O O3 0.60385(12) 0.13784(8) 0.75799(8) 0.0276(3) Uani d . 1 1 . .
    O O4 0.50483(12) 0.29827(8) 0.86021(8) 0.0280(3) Uani d . 1 1 . .
    O O5 0.40569(12) 0.21248(8) 0.79379(8) 0.0265(3) Uani d . 1 1 . .
    P P1 0.16409(5) 0.31467(3) 0.97767(4) 0.03196(14) Uani d . 1 1 . .
    P P2 0.96918(5) 0.01609(4) 0.80911(3) 0.03143(14) Uani d . 1 1 . .
    Ru Ru1 0.638351(13) 0.243804(9) 0.914219(9) 0.01857(5) Uani d . 1 1 . .
    Ru Ru2 0.486442(13) 0.114865(9) 0.827033(9) 0.01832(5) Uani d . 1 1 . .
loop_
    _atom_site_aniso_label
    _atom_site_aniso_U_11
    _atom_site_aniso_U_22
    _atom_site_aniso_U_33
    _atom_site_aniso_U_12
    _atom_site_aniso_U_13
    _atom_site_aniso_U_23
    C1 0.0253(11) 0.0236(11) 0.0326(12) -0.0008(9) 0.0112(9) 0.0007(9)
    C2 0.0222(11) 0.0290(12) 0.0493(15) 0.0039(9) 0.0107(10) 0.0051(11)
    C3 0.0215(11) 0.0385(14) 0.0443(15) 0.0011(10) -0.0012(10) 0.0105(11)
    C4 0.0286(12) 0.0362(13) 0.0268(12) -0.0015(10) -0.0004(9) 0.0054(10)
    C5 0.0252(11) 0.0198(10) 0.0217(10) -0.0035(8) 0.0033(8) 0.0017(8)
    C6 0.0250(11) 0.0186(10) 0.0211(10) -0.0027(8) 0.0025(8) 0.0008(8)
    C7 0.0354(12) 0.0278(12) 0.0216(11) -0.0011(10) 0.0024(9) -0.0015(9)
    C8 0.0469(14) 0.0300(12) 0.0239(12) 0.0002(11) 0.0116(10) -0.0057(9)
    C9 0.0316(12) 0.0300(12) 0.0344(13) 0.0028(10) 0.0162(10) -0.0018(10)
    C10 0.0224(11) 0.0242(11) 0.0302(12) -0.0008(9) 0.0074(9) -0.0010(9)
    C11 0.0326(12) 0.0295(12) 0.0290(12) -0.0022(10) 0.0030(10) 0.0010(9)
    C12 0.0334(13) 0.0363(14) 0.0409(14) -0.0092(11) 0.0053(11) 0.0051(11)
    C13 0.0453(15) 0.0295(13) 0.0395(14) -0.0119(11) -0.0022(11) 0.0058(11)
    C14 0.0414(14) 0.0255(12) 0.0371(14) -0.0018(10) -0.0061(11) 0.0020(10)
    C15 0.0293(12) 0.0262(11) 0.0327(12) -0.0009(10) -0.0005(10) -0.0018(9)
    C16 0.0272(11) 0.0219(10) 0.0194(10) 0.0006(9) 0.0067(8) 0.0023(8)
    C17 0.0424(14) 0.0391(14) 0.0280(12) -0.0109(11) 0.0185(11) -0.0038(10)
    C18 0.0264(11) 0.0253(11) 0.0305(12) -0.0015(9) 0.0099(9) -0.0037(9)
    C19 0.0296(12) 0.0283(12) 0.0455(14) 0.0043(10) 0.0120(10) -0.0053(10)
    C20 0.0372(13) 0.0190(11) 0.0478(15) 0.0037(10) 0.0052(11) 0.0014(10)
    C21 0.0294(12) 0.0230(11) 0.0342(12) -0.0030(9) 0.0037(10) 0.0038(9)
    C22 0.0225(10) 0.0205(10) 0.0193(10) -0.0030(8) 0.0025(8) -0.0002(8)
    C23 0.0231(10) 0.0215(10) 0.0178(10) -0.0043(8) 0.0020(8) -0.0004(8)
    C24 0.0298(11) 0.0264(11) 0.0242(11) -0.0077(9) 0.0067(9) 0.0019(9)
    C25 0.0293(12) 0.0382(13) 0.0320(12) -0.0111(10) 0.0144(10) -0.0034(10)
    C26 0.0227(11) 0.0355(13) 0.0407(13) -0.0030(10) 0.0128(10) -0.0070(10)
    C27 0.0240(11) 0.0239(11) 0.0323(12) 0.0000(9) 0.0043(9) -0.0021(9)
    C28 0.0336(13) 0.0390(13) 0.0255(12) 0.0023(11) 0.0061(10) -0.0016(10)
    C29 0.0478(16) 0.0541(17) 0.0222(12) 0.0014(13) 0.0037(11) -0.0051(11)
    C30 0.0478(15) 0.0375(14) 0.0297(13) 0.0008(12) -0.0058(11) -0.0057(11)
    C31 0.0397(14) 0.0286(12) 0.0360(13) -0.0075(11) -0.0036(11) 0.0002(10)
    C32 0.0407(13) 0.0302(12) 0.0264(12) -0.0079(10) 0.0038(10) 0.0022(9)
    C33 0.0262(11) 0.0232(11) 0.0178(10) -0.0007(9) 0.0056(8) 0.0016(8)
    C34 0.0361(13) 0.0245(11) 0.0289(12) 0.0042(10) -0.0018(10) 0.0018(9)
    F1 0.0738(11) 0.0407(9) 0.0368(9) 0.0087(8) 0.0020(8) 0.0039(7)
    F2 0.0578(10) 0.0440(9) 0.0611(11) -0.0088(8) -0.0035(8) -0.0183(8)
    F3 0.0587(11) 0.0706(12) 0.0781(13) 0.0189(10) 0.0359(10) 0.0048(10)
    F4 0.0574(11) 0.0634(11) 0.0548(11) -0.0285(9) -0.0091(9) 0.0039(8)
    F5 0.0485(9) 0.0500(9) 0.0522(9) 0.0037(8) 0.0190(7) -0.0078(8)
    F6 0.0563(10) 0.0500(10) 0.0641(11) 0.0043(8) 0.0045(9) 0.0224(8)
    F7 0.0355(8) 0.0565(10) 0.0455(9) 0.0094(7) 0.0077(7) -0.0087(7)
    F8 0.0549(9) 0.0368(8) 0.0528(10) -0.0076(7) 0.0061(8) -0.0032(7)
    F9 0.0689(11) 0.0511(9) 0.0366(8) 0.0099(8) 0.0248(8) 0.0043(7)
    F10 0.0567(10) 0.0406(9) 0.0543(10) -0.0156(8) 0.0042(8) 0.0003(7)
    F11 0.0617(10) 0.0640(11) 0.0308(8) -0.0206(9) -0.0002(7) 0.0092(7)
    F12 0.0319(8) 0.0642(11) 0.0965(14) 0.0086(8) 0.0090(9) 0.0198(10)
    N1 0.0205(8) 0.0177(8) 0.0245(9) -0.0020(7) 0.0064(7) 0.0004(7)
    N2 0.0223(9) 0.0181(8) 0.0206(9) -0.0015(7) 0.0049(7) -0.0005(7)
    N3 0.0261(9) 0.0229(9) 0.0210(9) -0.0033(7) 0.0016(7) -0.0016(7)
    N4 0.0222(9) 0.0179(8) 0.0210(9) -0.0015(7) 0.0040(7) -0.0006(7)
    N5 0.0199(8) 0.0225(9) 0.0175(8) -0.0026(7) 0.0026(7) -0.0013(7)
    N6 0.0293(10) 0.0205(9) 0.0201(9) -0.0018(7) 0.0030(7) -0.0004(7)
    O1 0.0195(7) 0.0200(7) 0.0191(7) -0.0020(6) 0.0056(5) 0.0007(5)
    O2 0.0357(9) 0.0313(8) 0.0233(8) -0.0110(7) 0.0130(7) -0.0049(6)
    O3 0.0336(8) 0.0309(8) 0.0204(7) -0.0114(7) 0.0113(6) -0.0036(6)
    O4 0.0316(8) 0.0203(7) 0.0299(8) 0.0000(6) -0.0048(7) 0.0001(6)
    O5 0.0320(8) 0.0199(8) 0.0258(8) 0.0002(6) -0.0034(6) 0.0007(6)
    P1 0.0310(3) 0.0305(3) 0.0345(3) 0.0006(3) 0.0047(3) -0.0005(3)
    P2 0.0289(3) 0.0339(3) 0.0325(3) -0.0013(3) 0.0077(2) 0.0024(3)
    Ru1 0.02055(9) 0.01830(9) 0.01732(9) -0.00145(6) 0.00417(6) -0.00025(6)
    Ru2 0.02204(9) 0.01740(9) 0.01607(8) -0.00198(6) 0.00459(6) 0.00085(6)
_geom_special_details
;
All esds (except the esd in the dihedral angle between two l.s. planes) are
estimated using the full covariance matrix. The cell esds are taken into
account individually in the estimation of esds in distances, angles and
torsion angles; correlations between esds in cell parameters are only used
when they are defined by crystal symmetry. An approximate (isotropic)
treatment of cell esds is used for estimating esds involving l.s. planes.
;
loop_
    _geom_bond_atom_site_label_1
    _geom_bond_atom_site_label_2
    _geom_bond_site_symmetry_2
    _geom_bond_distance
    _geom_bond_publ_flag
    C1 N1 . 1.340(3) ?
    C1 C2 . 1.369(3) ?
    C1 H1 . 0.9500 ?
    C2 C3 . 1.377(4) ?
    C2 H2 . 0.9500 ?
    C3 C4 . 1.375(3) ?
    C3 H3 . 0.9500 ?
    C4 C5 . 1.387(3) ?
    C4 H4 . 0.9500 ?
    C5 N1 . 1.367(3) ?
    C5 C6 . 1.462(3) ?
    C6 N2 . 1.361(3) ?
    C6 C7 . 1.387(3) ?
    C7 C8 . 1.371(3) ?
    C7 H7 . 0.9500 ?
    C8 C9 . 1.382(3) ?
    C8 H8 . 0.9500 ?
    C9 C10 . 1.383(3) ?
    C9 H9 . 0.9500 ?
    C10 N2 . 1.344(3) ?
    C10 H10 . 0.9500 ?
    C11 N3 . 1.337(3) ?
    C11 C12 . 1.385(3) ?
    C11 H11 . 0.9500 ?
    C12 C13 . 1.376(4) ?
    C12 H12 . 0.9500 ?
    C13 C14 . 1.379(4) ?
    C13 H13 . 0.9500 ?
    C14 C15 . 1.375(3) ?
    C14 H14 . 0.9500 ?
    C15 N3 . 1.341(3) ?
    C15 H15 . 0.9500 ?
    C16 O2 . 1.250(2) ?
    C16 O3 . 1.261(2) ?
    C16 C17 . 1.495(3) ?
    C17 H17A . 0.9800 ?
    C17 H17B . 0.9800 ?
    C17 H17C . 0.9800 ?
    C18 N4 . 1.340(3) ?
    C18 C19 . 1.382(3) ?
    C18 H18 . 0.9500 ?
    C19 C20 . 1.384(3) ?
    C19 H19 . 0.9500 ?
    C20 C21 . 1.379(3) ?
    C20 H20 . 0.9500 ?
    C21 C22 . 1.385(3) ?
    C21 H21 . 0.9500 ?
    C22 N4 . 1.362(3) ?
    C22 C23 . 1.463(3) ?
    C23 N5 . 1.361(3) ?
    C23 C24 . 1.392(3) ?
    C24 C25 . 1.375(3) ?
    C24 H24 . 0.9500 ?
    C25 C26 . 1.381(3) ?
    C25 H25 . 0.9500 ?
    C26 C27 . 1.370(3) ?
    C26 H26 . 0.9500 ?
    C27 N5 . 1.342(3) ?
    C27 H27 . 0.9500 ?
    C28 N6 . 1.347(3) ?
    C28 C29 . 1.379(3) ?
    C28 H28 . 0.9500 ?
    C29 C30 . 1.384(4) ?
    C29 H29 . 0.9500 ?
    C30 C31 . 1.379(4) ?
    C30 H30 . 0.9500 ?
    C31 C32 . 1.371(3) ?
    C31 H31 . 0.9500 ?
    C32 N6 . 1.345(3) ?
    C32 H32 . 0.9500 ?
    C33 O4 . 1.255(2) ?
    C33 O5 . 1.263(2) ?
    C33 C34 . 1.497(3) ?
    C34 H34A . 0.9800 ?
    C34 H34B . 0.9800 ?
    C34 H34C . 0.9800 ?
    F1 P1 . 1.5977(16) ?
    F2 P1 . 1.5956(16) ?
    F3 P1 . 1.5889(18) ?
    F4 P1 . 1.5771(16) ?
    F5 P1 . 1.5997(16) ?
    F6 P1 . 1.5878(16) ?
    F7 P2 . 1.5898(15) ?
    F8 P2 . 1.5936(16) ?
    F9 P2 . 1.5961(16) ?
    F10 P2 . 1.5908(16) ?
    F11 P2 . 1.5921(16) ?
    F12 P2 . 1.5972(17) ?
    N1 Ru1 . 2.0258(17) ?
    N2 Ru1 . 2.0331(17) ?
    N3 Ru1 . 2.1559(17) ?
    N4 Ru2 . 2.0316(17) ?
    N5 Ru2 . 2.0262(17) ?
    N6 Ru2 . 2.1710(17) ?
    O1 Ru1 . 1.8762(13) ?
    O1 Ru2 . 1.8822(13) ?
    O2 Ru1 . 2.0546(15) ?
    O3 Ru2 . 2.0737(14) ?
    O4 Ru1 . 2.0614(14) ?
    O5 Ru2 . 2.0897(14) ?
    Ru1 Ru2 . 3.2838(3) ?
loop_
    _geom_angle_atom_site_label_1
    _geom_angle_atom_site_label_2
    _geom_angle_atom_site_label_3
    _geom_angle_site_symmetry_1
    _geom_angle_site_symmetry_3
    _geom_angle
    _geom_angle_publ_flag
    N1 C1 C2 . . 122.2(2) ?
    N1 C1 H1 . . 118.9 ?
    C2 C1 H1 . . 118.9 ?
    C1 C2 C3 . . 119.3(2) ?
    C1 C2 H2 . . 120.4 ?
    C3 C2 H2 . . 120.4 ?
    C4 C3 C2 . . 119.5(2) ?
    C4 C3 H3 . . 120.3 ?
    C2 C3 H3 . . 120.3 ?
    C3 C4 C5 . . 119.2(2) ?
    C3 C4 H4 . . 120.4 ?
    C5 C4 H4 . . 120.4 ?
    N1 C5 C4 . . 120.7(2) ?
    N1 C5 C6 . . 114.60(17) ?
    C4 C5 C6 . . 124.6(2) ?
    N2 C6 C7 . . 120.8(2) ?
    N2 C6 C5 . . 114.47(18) ?
    C7 C6 C5 . . 124.62(19) ?
    C8 C7 C6 . . 119.9(2) ?
    C8 C7 H7 . . 120.1 ?
    C6 C7 H7 . . 120.1 ?
    C7 C8 C9 . . 119.3(2) ?
    C7 C8 H8 . . 120.4 ?
    C9 C8 H8 . . 120.4 ?
    C8 C9 C10 . . 118.9(2) ?
    C8 C9 H9 . . 120.5 ?
    C10 C9 H9 . . 120.5 ?
    N2 C10 C9 . . 122.1(2) ?
    N2 C10 H10 . . 118.9 ?
    C9 C10 H10 . . 118.9 ?
    N3 C11 C12 . . 122.7(2) ?
    N3 C11 H11 . . 118.7 ?
    C12 C11 H11 . . 118.7 ?
    C13 C12 C11 . . 119.1(2) ?
    C13 C12 H12 . . 120.4 ?
    C11 C12 H12 . . 120.4 ?
    C12 C13 C14 . . 118.5(2) ?
    C12 C13 H13 . . 120.7 ?
    C14 C13 H13 . . 120.7 ?
    C15 C14 C13 . . 119.2(2) ?
    C15 C14 H14 . . 120.4 ?
    C13 C14 H14 . . 120.4 ?
    N3 C15 C14 . . 122.9(2) ?
    N3 C15 H15 . . 118.5 ?
    C14 C15 H15 . . 118.5 ?
    O2 C16 O3 . . 125.82(19) ?
    O2 C16 C17 . . 116.58(19) ?
    O3 C16 C17 . . 117.60(19) ?
    C16 C17 H17A . . 109.5 ?
    C16 C17 H17B . . 109.5 ?
    H17A C17 H17B . . 109.5 ?
    C16 C17 H17C . . 109.5 ?
    H17A C17 H17C . . 109.5 ?
    H17B C17 H17C . . 109.5 ?
    N4 C18 C19 . . 122.1(2) ?
    N4 C18 H18 . . 119.0 ?
    C19 C18 H18 . . 119.0 ?
    C18 C19 C20 . . 118.9(2) ?
    C18 C19 H19 . . 120.5 ?
    C20 C19 H19 . . 120.6 ?
    C21 C20 C19 . . 119.5(2) ?
    C21 C20 H20 . . 120.3 ?
    C19 C20 H20 . . 120.3 ?
    C20 C21 C22 . . 119.3(2) ?
    C20 C21 H21 . . 120.4 ?
    C22 C21 H21 . . 120.4 ?
    N4 C22 C21 . . 121.12(19) ?
    N4 C22 C23 . . 114.24(17) ?
    C21 C22 C23 . . 124.6(2) ?
    N5 C23 C24 . . 121.07(19) ?
    N5 C23 C22 . . 114.34(18) ?
    C24 C23 C22 . . 124.59(19) ?
    C25 C24 C23 . . 119.4(2) ?
    C25 C24 H24 . . 120.3 ?
    C23 C24 H24 . . 120.3 ?
    C24 C25 C26 . . 118.9(2) ?
    C24 C25 H25 . . 120.6 ?
    C26 C25 H25 . . 120.6 ?
    C27 C26 C25 . . 119.7(2) ?
    C27 C26 H26 . . 120.2 ?
    C25 C26 H26 . . 120.2 ?
    N5 C27 C26 . . 122.2(2) ?
    N5 C27 H27 . . 118.9 ?
    C26 C27 H27 . . 118.9 ?
    N6 C28 C29 . . 122.9(2) ?
    N6 C28 H28 . . 118.6 ?
    C29 C28 H28 . . 118.6 ?
    C28 C29 C30 . . 119.2(2) ?
    C28 C29 H29 . . 120.4 ?
    C30 C29 H29 . . 120.4 ?
    C31 C30 C29 . . 118.4(2) ?
    C31 C30 H30 . . 120.8 ?
    C29 C30 H30 . . 120.8 ?
    C32 C31 C30 . . 119.0(2) ?
    C32 C31 H31 . . 120.5 ?
    C30 C31 H31 . . 120.5 ?
    N6 C32 C31 . . 123.6(2) ?
    N6 C32 H32 . . 118.2 ?
    C31 C32 H32 . . 118.2 ?
    O4 C33 O5 . . 125.66(19) ?
    O4 C33 C34 . . 116.05(18) ?
    O5 C33 C34 . . 118.29(18) ?
    C33 C34 H34A . . 109.5 ?
    C33 C34 H34B . . 109.5 ?
    H34A C34 H34B . . 109.5 ?
    C33 C34 H34C . . 109.5 ?
    H34A C34 H34C . . 109.5 ?
    H34B C34 H34C . . 109.5 ?
    C1 N1 C5 . . 118.87(18) ?
    C1 N1 Ru1 . . 126.35(15) ?
    C5 N1 Ru1 . . 114.73(13) ?
    C10 N2 C6 . . 118.92(18) ?
    C10 N2 Ru1 . . 125.98(14) ?
    C6 N2 Ru1 . . 114.86(13) ?
    C11 N3 C15 . . 117.61(19) ?
    C11 N3 Ru1 . . 121.24(15) ?
    C15 N3 Ru1 . . 120.82(15) ?
    C18 N4 C22 . . 119.15(18) ?
    C18 N4 Ru2 . . 124.77(15) ?
    C22 N4 Ru2 . . 116.05(13) ?
    C27 N5 C23 . . 118.73(18) ?
    C27 N5 Ru2 . . 125.00(15) ?
    C23 N5 Ru2 . . 116.19(13) ?
    C32 N6 C28 . . 116.84(19) ?
    C32 N6 Ru2 . . 122.50(15) ?
    C28 N6 Ru2 . . 120.48(15) ?
    Ru1 O1 Ru2 . . 121.79(7) ?
    C16 O2 Ru1 . . 132.48(14) ?
    C16 O3 Ru2 . . 131.07(13) ?
    C33 O4 Ru1 . . 132.87(14) ?
    C33 O5 Ru2 . . 130.27(13) ?
    F4 P1 F6 . . 90.36(10) ?
    F4 P1 F3 . . 91.27(11) ?
    F6 P1 F3 . . 90.89(10) ?
    F4 P1 F2 . . 178.90(11) ?
    F6 P1 F2 . . 90.34(10) ?
    F3 P1 F2 . . 89.57(10) ?
    F4 P1 F1 . . 89.63(9) ?
    F6 P1 F1 . . 178.96(11) ?
    F3 P1 F1 . . 90.15(10) ?
    F2 P1 F1 . . 89.66(9) ?
    F4 P1 F5 . . 89.94(10) ?
    F6 P1 F5 . . 89.76(10) ?
    F3 P1 F5 . . 178.62(11) ?
    F2 P1 F5 . . 89.21(9) ?
    F1 P1 F5 . . 89.19(9) ?
    F7 P2 F10 . . 90.05(9) ?
    F7 P2 F11 . . 90.53(9) ?
    F10 P2 F11 . . 90.34(9) ?
    F7 P2 F8 . . 90.43(9) ?
    F10 P2 F8 . . 179.50(10) ?
    F11 P2 F8 . . 89.78(9) ?
    F7 P2 F9 . . 89.64(9) ?
    F10 P2 F9 . . 89.99(9) ?
    F11 P2 F9 . . 179.63(10) ?
    F8 P2 F9 . . 89.90(9) ?
    F7 P2 F12 . . 179.08(10) ?
    F10 P2 F12 . . 90.31(10) ?
    F11 P2 F12 . . 90.31(10) ?
    F8 P2 F12 . . 89.20(10) ?
    F9 P2 F12 . . 89.52(10) ?
    O1 Ru1 N1 . . 92.23(6) ?
    O1 Ru1 N2 . . 94.74(6) ?
    N1 Ru1 N2 . . 79.50(7) ?
    O1 Ru1 O2 . . 95.78(6) ?
    N1 Ru1 O2 . . 93.76(7) ?
    N2 Ru1 O2 . . 167.72(6) ?
    O1 Ru1 O4 . . 94.44(6) ?
    N1 Ru1 O4 . . 170.41(6) ?
    N2 Ru1 O4 . . 93.07(6) ?
    O2 Ru1 O4 . . 92.41(6) ?
    O1 Ru1 N3 . . 176.78(6) ?
    N1 Ru1 N3 . . 89.16(7) ?
    N2 Ru1 N3 . . 88.37(7) ?
    O2 Ru1 N3 . . 81.23(6) ?
    O4 Ru1 N3 . . 84.53(6) ?
    O1 Ru2 N5 . . 87.68(6) ?
    O1 Ru2 N4 . . 92.50(6) ?
    N5 Ru2 N4 . . 79.09(7) ?
    O1 Ru2 O3 . . 95.44(6) ?
    N5 Ru2 O3 . . 172.56(6) ?
    N4 Ru2 O3 . . 94.00(7) ?
    O1 Ru2 O5 . . 96.39(6) ?
    N5 Ru2 O5 . . 96.52(6) ?
    N4 Ru2 O5 . . 169.94(6) ?
    O3 Ru2 O5 . . 89.85(6) ?
    O1 Ru2 N6 . . 178.03(6) ?
    N5 Ru2 N6 . . 91.55(7) ?
    N4 Ru2 N6 . . 89.12(6) ?
    O3 Ru2 N6 . . 85.54(6) ?
    O5 Ru2 N6 . . 81.90(6) ?
loop_
    _geom_torsion_atom_site_label_1
    _geom_torsion_atom_site_label_2
    _geom_torsion_atom_site_label_3
    _geom_torsion_atom_site_label_4
    _geom_torsion_site_symmetry_1
    _geom_torsion_site_symmetry_2
    _geom_torsion_site_symmetry_3
    _geom_torsion_site_symmetry_4
    _geom_torsion
    _geom_torsion_publ_flag
    N1 C1 C2 C3 . . . . -3.5(3) ?
    C1 C2 C3 C4 . . . . 3.6(4) ?
    C2 C3 C4 C5 . . . . 0.3(4) ?
    C3 C4 C5 N1 . . . . -4.5(3) ?
    C3 C4 C5 C6 . . . . 172.0(2) ?
    N1 C5 C6 N2 . . . . -0.6(3) ?
    C4 C5 C6 N2 . . . . -177.2(2) ?
    N1 C5 C6 C7 . . . . 176.1(2) ?
    C4 C5 C6 C7 . . . . -0.5(3) ?
    N2 C6 C7 C8 . . . . 0.9(3) ?
    C5 C6 C7 C8 . . . . -175.7(2) ?
    C6 C7 C8 C9 . . . . 0.0(3) ?
    C7 C8 C9 C10 . . . . -0.8(3) ?
    C8 C9 C10 N2 . . . . 0.7(3) ?
    N3 C11 C12 C13 . . . . -0.2(4) ?
    C11 C12 C13 C14 . . . . -0.4(4) ?
    C12 C13 C14 C15 . . . . 0.4(4) ?
    C13 C14 C15 N3 . . . . 0.3(4) ?
    N4 C18 C19 C20 . . . . -0.3(4) ?
    C18 C19 C20 C21 . . . . 0.5(4) ?
    C19 C20 C21 C22 . . . . 0.4(3) ?
    C20 C21 C22 N4 . . . . -1.7(3) ?
    C20 C21 C22 C23 . . . . 178.3(2) ?
    N4 C22 C23 N5 . . . . 2.3(2) ?
    C21 C22 C23 N5 . . . . -177.67(19) ?
    N4 C22 C23 C24 . . . . -178.25(19) ?
    C21 C22 C23 C24 . . . . 1.8(3) ?
    N5 C23 C24 C25 . . . . -0.3(3) ?
    C22 C23 C24 C25 . . . . -179.77(19) ?
    C23 C24 C25 C26 . . . . -0.1(3) ?
    C24 C25 C26 C27 . . . . 0.4(3) ?
    C25 C26 C27 N5 . . . . -0.4(3) ?
    N6 C28 C29 C30 . . . . 2.1(4) ?
    C28 C29 C30 C31 . . . . 0.7(4) ?
    C29 C30 C31 C32 . . . . -2.5(4) ?
    C30 C31 C32 N6 . . . . 1.8(4) ?
    C2 C1 N1 C5 . . . . -0.6(3) ?
    C2 C1 N1 Ru1 . . . . 176.58(16) ?
    C4 C5 N1 C1 . . . . 4.7(3) ?
    C6 C5 N1 C1 . . . . -172.11(18) ?
    C4 C5 N1 Ru1 . . . . -172.88(16) ?
    C6 C5 N1 Ru1 . . . . 10.4(2) ?
    C9 C10 N2 C6 . . . . 0.2(3) ?
    C9 C10 N2 Ru1 . . . . -173.88(16) ?
    C7 C6 N2 C10 . . . . -1.0(3) ?
    C5 C6 N2 C10 . . . . 175.91(18) ?
    C7 C6 N2 Ru1 . . . . 173.72(16) ?
    C5 C6 N2 Ru1 . . . . -9.4(2) ?
    C12 C11 N3 C15 . . . . 0.8(3) ?
    C12 C11 N3 Ru1 . . . . 174.11(17) ?
    C14 C15 N3 C11 . . . . -0.8(3) ?
    C14 C15 N3 Ru1 . . . . -174.20(17) ?
    C19 C18 N4 C22 . . . . -1.0(3) ?
    C19 C18 N4 Ru2 . . . . -178.64(16) ?
    C21 C22 N4 C18 . . . . 1.9(3) ?
    C23 C22 N4 C18 . . . . -178.00(17) ?
    C21 C22 N4 Ru2 . . . . 179.81(15) ?
    C23 C22 N4 Ru2 . . . . -0.1(2) ?
    C26 C27 N5 C23 . . . . 0.1(3) ?
    C26 C27 N5 Ru2 . . . . -176.45(16) ?
    C24 C23 N5 C27 . . . . 0.3(3) ?
    C22 C23 N5 C27 . . . . 179.81(17) ?
    C24 C23 N5 Ru2 . . . . 177.12(15) ?
    C22 C23 N5 Ru2 . . . . -3.4(2) ?
    C31 C32 N6 C28 . . . . 0.9(3) ?
    C31 C32 N6 Ru2 . . . . 175.96(18) ?
    C29 C28 N6 C32 . . . . -2.9(3) ?
    C29 C28 N6 Ru2 . . . . -178.03(19) ?
    O3 C16 O2 Ru1 . . . . 3.0(3) ?
    C17 C16 O2 Ru1 . . . . -177.00(15) ?
    O2 C16 O3 Ru2 . . . . -0.7(3) ?
    C17 C16 O3 Ru2 . . . . 179.31(15) ?
    O5 C33 O4 Ru1 . . . . 1.3(3) ?
    C34 C33 O4 Ru1 . . . . -179.14(15) ?
    O4 C33 O5 Ru2 . . . . 6.5(3) ?
    C34 C33 O5 Ru2 . . . . -173.03(14) ?
    Ru2 O1 Ru1 N1 . . . . -138.93(9) ?
    Ru2 O1 Ru1 N2 . . . . 141.42(9) ?
    Ru2 O1 Ru1 O2 . . . . -44.92(9) ?
    Ru2 O1 Ru1 O4 . . . . 47.96(9) ?
    C1 N1 Ru1 O1 . . . . 76.40(17) ?
    C5 N1 Ru1 O1 . . . . -106.27(14) ?
    C1 N1 Ru1 N2 . . . . 170.82(18) ?
    C5 N1 Ru1 N2 . . . . -11.86(14) ?
    C1 N1 Ru1 O2 . . . . -19.53(17) ?
    C5 N1 Ru1 O2 . . . . 157.79(14) ?
    C1 N1 Ru1 N3 . . . . -100.69(17) ?
    C5 N1 Ru1 N3 . . . . 76.63(14) ?
    C10 N2 Ru1 O1 . . . . -82.78(17) ?
    C6 N2 Ru1 O1 . . . . 102.95(14) ?
    C10 N2 Ru1 N1 . . . . -174.18(18) ?
    C6 N2 Ru1 N1 . . . . 11.56(14) ?
    C10 N2 Ru1 O2 . . . . 128.4(3) ?
    C6 N2 Ru1 O2 . . . . -45.9(4) ?
    C10 N2 Ru1 O4 . . . . 11.93(17) ?
    C6 N2 Ru1 O4 . . . . -162.33(14) ?
    C10 N2 Ru1 N3 . . . . 96.37(17) ?
    C6 N2 Ru1 N3 . . . . -77.89(14) ?
    C16 O2 Ru1 O1 . . . . 18.3(2) ?
    C16 O2 Ru1 N1 . . . . 110.9(2) ?
    C16 O2 Ru1 N2 . . . . 167.1(3) ?
    C16 O2 Ru1 O4 . . . . -76.4(2) ?
    C16 O2 Ru1 N3 . . . . -160.5(2) ?
    C33 O4 Ru1 O1 . . . . -26.5(2) ?
    C33 O4 Ru1 N2 . . . . -121.5(2) ?
    C33 O4 Ru1 O2 . . . . 69.46(19) ?
    C33 O4 Ru1 N3 . . . . 150.4(2) ?
    C11 N3 Ru1 N1 . . . . 43.68(17) ?
    C15 N3 Ru1 N1 . . . . -143.18(16) ?
    C11 N3 Ru1 N2 . . . . 123.20(17) ?
    C15 N3 Ru1 N2 . . . . -63.66(16) ?
    C11 N3 Ru1 O2 . . . . -50.25(16) ?
    C15 N3 Ru1 O2 . . . . 122.88(16) ?
    C11 N3 Ru1 O4 . . . . -143.55(17) ?
    C15 N3 Ru1 O4 . . . . 29.58(16) ?
    Ru1 O1 Ru2 N5 . . . . -140.72(9) ?
    Ru1 O1 Ru2 N4 . . . . 140.31(9) ?
    Ru1 O1 Ru2 O3 . . . . 46.05(9) ?
    Ru1 O1 Ru2 O5 . . . . -44.41(9) ?
    C27 N5 Ru2 O1 . . . . 86.17(16) ?
    C23 N5 Ru2 O1 . . . . -90.44(14) ?
    C27 N5 Ru2 N4 . . . . 179.16(17) ?
    C23 N5 Ru2 N4 . . . . 2.56(13) ?
    C27 N5 Ru2 O5 . . . . -10.00(17) ?
    C23 N5 Ru2 O5 . . . . 173.39(13) ?
    C27 N5 Ru2 N6 . . . . -92.03(17) ?
    C23 N5 Ru2 N6 . . . . 91.37(14) ?
    C18 N4 Ru2 O1 . . . . -96.37(16) ?
    C22 N4 Ru2 O1 . . . . 85.88(14) ?
    C18 N4 Ru2 N5 . . . . 176.48(17) ?
    C22 N4 Ru2 N5 . . . . -1.26(14) ?
    C18 N4 Ru2 O3 . . . . -0.73(17) ?
    C22 N4 Ru2 O3 . . . . -178.48(14) ?
    C18 N4 Ru2 O5 . . . . 111.5(4) ?
    C22 N4 Ru2 O5 . . . . -66.2(4) ?
    C18 N4 Ru2 N6 . . . . 84.74(17) ?
    C22 N4 Ru2 N6 . . . . -93.01(14) ?
    C16 O3 Ru2 O1 . . . . -21.95(19) ?
    C16 O3 Ru2 N4 . . . . -114.85(18) ?
    C16 O3 Ru2 O5 . . . . 74.45(18) ?
    C16 O3 Ru2 N6 . . . . 156.35(19) ?
    C33 O5 Ru2 O1 . . . . 13.71(19) ?
    C33 O5 Ru2 N5 . . . . 102.09(18) ?
    C33 O5 Ru2 N4 . . . . 165.6(3) ?
    C33 O5 Ru2 O3 . . . . -81.75(18) ?
    C33 O5 Ru2 N6 . . . . -167.27(19) ?
    C32 N6 Ru2 N5 . . . . 1.68(17) ?
    C28 N6 Ru2 N5 . . . . 176.54(17) ?
    C32 N6 Ru2 N4 . . . . 80.75(17) ?
    C28 N6 Ru2 N4 . . . . -104.39(17) ?
    C32 N6 Ru2 O3 . . . . 174.83(18) ?
    C28 N6 Ru2 O3 . . . . -10.31(17) ?
    C32 N6 Ru2 O5 . . . . -94.69(17) ?
    C28 N6 Ru2 O5 . . . . 80.17(17) ?
loop_
    _geom_hbond_atom_site_label_D
    _geom_hbond_atom_site_label_H
    _geom_hbond_atom_site_label_A
    _geom_hbond_site_symmetry_A
    _geom_hbond_distance_DH
    _geom_hbond_distance_HA
    _geom_hbond_distance_DA
    _geom_hbond_angle_DHA
    C9 H9 F2 . 0.95 2.53 3.227(3) 130
    C10 H10 F5 . 0.95 2.48 3.362(3) 154
    C10 H10 O4 . 0.95 2.59 3.105(3) 115
    C12 H12 F6 1_655 0.95 2.42 3.270(3) 149
    C15 H15 O4 . 0.95 2.43 2.904(3) 110
    C17 H17A F1 4_665 0.98 2.34 3.240(3) 153
    C18 H18 F12 . 0.95 2.37 3.090(3) 132
    C18 H18 O3 . 0.95 2.52 3.096(3) 119
    C24 H24 O1 3_657 0.95 2.56 3.405(3) 149
    C27 H27 F5 . 0.95 2.32 3.101(3) 139
    C28 H28 O3 . 0.95 2.23 2.855(3) 122
    C32 H32 N5 . 0.95 2.49 3.080(3) 121
    C34 H34C F7 2_656 0.98 2.52 3.455(3) 160
_iucr_refine_instructions_details
;
TITL Compound_I in P2(1)/n
CELL 0.71073 12.3330 18.2182 18.1490 90.000 97.253 90.000
ZERR 4.00 0.0009 0.0014 0.0014 0.000 0.001 0.000
LATT 1
SYMM -x+1/2, y+1/2, -z+1/2
SFAC C  H  N  O  F  P  Ru
UNIT 136  128  24  20  48  8  8
L.S. 8
ANIS
ACTA
BOND $H
FMAP 2
PLAN 1
SIZE 0.080 0.140 0.160
htab C34 F7_$3
htab C32 N5
htab C28 O3
htab C27 F5
htab C24 O1_$1
htab C18 O3
htab C18 F12
htab C17 F1_$4
htab C15 O4
htab C12 F6_$2
htab C10 O4
htab C10 F5
htab C9 F2
eqiv $5 1-x, -y, 2-z
eqiv $4 1/2+x,1/2-y,-1/2+z
eqiv $3 3/2-x,1/2+y,3/2-z
eqiv $2 1+x,y,z
eqiv $1 1-x,-y,2-z
CONF
RTAB SDEV Ru1 Ru2
WGHT   0.030800   1.061500
FVAR 0.109880
TEMP -123.000
C1     1   0.849693   0.161777   0.956962  11.000000   0.025340 =
           0.023650   0.032660   0.000750   0.011200  -0.000810
AFIX 43
H1     2   0.841960   0.145009   0.907009  11.000000  -1.200000
AFIX 0
C2     1   0.940086   0.141148   1.004074  11.000000   0.022200 =
           0.028990   0.049340   0.005100   0.010710   0.003860
AFIX 43
H2     2   0.992021   0.108381   0.987736  11.000000  -1.200000
AFIX 0
C3     1   0.954897   0.168424   1.075418  11.000000   0.021490 =
           0.038510   0.044280   0.010460  -0.001180   0.001100
AFIX 43
H3     2   1.019235   0.156871   1.107854  11.000000  -1.200000
AFIX 0
C4     1   0.875849   0.212503   1.099331  11.000000   0.028650 =
           0.036240   0.026770   0.005400  -0.000390  -0.001460
AFIX 43
H4     2   0.885123   0.231870   1.148323  11.000000  -1.200000
AFIX 0
C5     1   0.782419   0.228352   1.051078  11.000000   0.025230 =
           0.019810   0.021660   0.001690   0.003330  -0.003480
C6     1   0.686679   0.266542   1.072170  11.000000   0.025000 =
           0.018560   0.021120   0.000850   0.002540  -0.002710
C7     1   0.676673   0.291364   1.143245  11.000000   0.035380 =
           0.027790   0.021660  -0.001530   0.002360  -0.001100
AFIX 43
H7     2   0.736406   0.286975   1.181523  11.000000  -1.200000
AFIX 0
C8     1   0.580449   0.322241   1.158164  11.000000   0.046900 =
           0.029970   0.023950  -0.005670   0.011640   0.000230
AFIX 43
H8     2   0.573005   0.339390   1.206702  11.000000  -1.200000
AFIX 0
C9     1   0.494369   0.328148   1.101799  11.000000   0.031640 =
           0.029990   0.034410  -0.001800   0.016190   0.002800
AFIX 43
H9     2   0.426725   0.348807   1.111180  11.000000  -1.200000
AFIX 0
C10    1   0.508298   0.303498   1.031517  11.000000   0.022360 =
           0.024170   0.030150  -0.001030   0.007420  -0.000760
AFIX 43
H10    2   0.449412   0.308080   0.992656  11.000000  -1.200000
AFIX 0
C11    1   0.825242   0.351239   0.897021  11.000000   0.032590 =
           0.029500   0.029010   0.001020   0.002980  -0.002190
AFIX 43
H11    2   0.865551   0.306859   0.896353  11.000000  -1.200000
AFIX 0
C12    1   0.877579   0.416937   0.886327  11.000000   0.033400 =
           0.036260   0.040960   0.005070   0.005300  -0.009190
AFIX 43
H12    2   0.952346   0.417414   0.878617  11.000000  -1.200000
AFIX 0
C13    1   0.819812   0.481516   0.887019  11.000000   0.045280 =
           0.029460   0.039500   0.005800  -0.002180  -0.011900
AFIX 43
H13    2   0.853943   0.527324   0.880141  11.000000  -1.200000
AFIX 0
C14    1   0.711290   0.478230   0.897921  11.000000   0.041410 =
           0.025490   0.037120   0.001990  -0.006080  -0.001780
AFIX 43
H14    2   0.669218   0.521868   0.898397  11.000000  -1.200000
AFIX 0
C15    1   0.664724   0.411030   0.908092  11.000000   0.029300 =
           0.026180   0.032730  -0.001820  -0.000510  -0.000930
AFIX 43
H15    2   0.589813   0.409333   0.915339  11.000000  -1.200000
AFIX 0
C16    1   0.681547   0.183334   0.764432  11.000000   0.027180 =
           0.021900   0.019430   0.002320   0.006710   0.000550
C17    1   0.753371   0.185539   0.704002  11.000000   0.042440 =
           0.039050   0.027980  -0.003760   0.018510  -0.010940
AFIX 137
H17A   2   0.718145   0.214853   0.662432  11.000000  -1.500000
H17B   2   0.765294   0.135491   0.686937  11.000000  -1.500000
H17C   2   0.823762   0.207719   0.723020  11.000000  -1.500000
AFIX 0
C18    1   0.625993  -0.019773   0.821850  11.000000   0.026390 =
           0.025310   0.030560  -0.003700   0.009920  -0.001540
AFIX 43
H18    2   0.665023   0.008261   0.789761  11.000000  -1.200000
AFIX 0
C19    1   0.658190  -0.091206   0.838255  11.000000   0.029650 =
           0.028240   0.045510  -0.005310   0.012000   0.004270
AFIX 43
H19    2   0.718217  -0.112040   0.817614  11.000000  -1.200000
AFIX 0
C20    1   0.601516  -0.131897   0.885269  11.000000   0.037240 =
           0.019040   0.047800   0.001390   0.005170   0.003730
AFIX 43
H20    2   0.622679  -0.180963   0.897599  11.000000  -1.200000
AFIX 0
C21    1   0.514073  -0.100632   0.914066  11.000000   0.029420 =
           0.023040   0.034180   0.003830   0.003700  -0.002950
AFIX 43
H21    2   0.474743  -0.127809   0.946647  11.000000  -1.200000
AFIX 0
C22    1   0.484261  -0.029165   0.894941  11.000000   0.022490 =
           0.020550   0.019330  -0.000230   0.002540  -0.002960
C23    1   0.391616   0.009542   0.919963  11.000000   0.023100 =
           0.021530   0.017850  -0.000360   0.002020  -0.004320
C24    1   0.323213  -0.019773   0.967861  11.000000   0.029790 =
           0.026420   0.024210   0.001920   0.006660  -0.007670
AFIX 43
H24    2   0.335140  -0.068070   0.986908  11.000000  -1.200000
AFIX 0
C25    1   0.238228   0.021790   0.987366  11.000000   0.029270 =
           0.038180   0.032060  -0.003360   0.014380  -0.011110
AFIX 43
H25    2   0.190702   0.002645   1.019952  11.000000  -1.200000
AFIX 0
C26    1   0.223109   0.091847   0.958787  11.000000   0.022700 =
           0.035460   0.040710  -0.006960   0.012770  -0.002970
AFIX 43
H26    2   0.165157   0.121534   0.971862  11.000000  -1.200000
AFIX 0
C27    1   0.292107   0.118319   0.911484  11.000000   0.024060 =
           0.023920   0.032310  -0.002140   0.004280  -0.000020
AFIX 43
H27    2   0.280567   0.166451   0.891919  11.000000  -1.200000
AFIX 0
C28    1   0.420532   0.085715   0.660172  11.000000   0.033570 =
           0.039050   0.025480  -0.001640   0.006120   0.002270
AFIX 43
H28    2   0.487281   0.110960   0.657347  11.000000  -1.200000
AFIX 0
C29    1   0.360168   0.062818   0.595098  11.000000   0.047800 =
           0.054140   0.022190  -0.005120   0.003690   0.001350
AFIX 43
H29    2   0.386312   0.070756   0.548701  11.000000  -1.200000
AFIX 0
C30    1   0.261030   0.028131   0.598210  11.000000   0.047840 =
           0.037560   0.029660  -0.005700  -0.005820   0.000780
AFIX 43
H30    2   0.218282   0.011364   0.554215  11.000000  -1.200000
AFIX 0
C31    1   0.225779   0.018487   0.666689  11.000000   0.039730 =
           0.028660   0.036010   0.000230  -0.003650  -0.007550
AFIX 43
H31    2   0.156778  -0.003357   0.670547  11.000000  -1.200000
AFIX 0
C32    1   0.291743   0.040878   0.729145  11.000000   0.040710 =
           0.030150   0.026360   0.002220   0.003780  -0.007900
AFIX 43
H32    2   0.267434   0.032652   0.776083  11.000000  -1.200000
AFIX 0
C33    1   0.424344   0.277575   0.815829  11.000000   0.026160 =
           0.023210   0.017780   0.001630   0.005630  -0.000690
C34    1   0.344232   0.335999   0.787800  11.000000   0.036100 =
           0.024520   0.028870   0.001830  -0.001800   0.004200
AFIX 137
H34A   2   0.322379   0.363516   0.829923  11.000000  -1.500000
H34B   2   0.279645   0.313253   0.759925  11.000000  -1.500000
H34C   2   0.378228   0.369477   0.755202  11.000000  -1.500000
AFIX 0
F1     5   0.192058   0.250701   1.037266  11.000000   0.073820 =
           0.040670   0.036770   0.003930   0.002030   0.008670
F2     5   0.250473   0.366653   1.025283  11.000000   0.057820 =
           0.044000   0.061100  -0.018260  -0.003530  -0.008800
F3     5   0.071271   0.344221   1.023273  11.000000   0.058660 =
           0.070580   0.078090   0.004810   0.035900   0.018850
F4     5   0.080421   0.262092   0.930691  11.000000   0.057370 =
           0.063370   0.054810   0.003930  -0.009120  -0.028510
F5     5   0.259683   0.285305   0.933451  11.000000   0.048540 =
           0.049990   0.052150  -0.007850   0.018980   0.003720
F6     5   0.138021   0.377709   0.917632  11.000000   0.056300 =
           0.050010   0.064050   0.022400   0.004500   0.004260
F7     5   1.089307  -0.017176   0.818330  11.000000   0.035450 =
           0.056520   0.045560  -0.008690   0.007720   0.009410
F8     5   1.017351   0.095732   0.829526  11.000000   0.054850 =
           0.036820   0.052750  -0.003200   0.006060  -0.007580
F9     5   0.962274   0.000606   0.894945  11.000000   0.068830 =
           0.051070   0.036590   0.004280   0.024810   0.009890
F10    5   0.920072  -0.063154   0.788822  11.000000   0.056640 =
           0.040570   0.054270   0.000250   0.004160  -0.015570
F11    5   0.975998   0.032092   0.723570  11.000000   0.061680 =
           0.063970   0.030790   0.009240  -0.000230  -0.020590
F12    5   0.848715   0.049787   0.801237  11.000000   0.031870 =
           0.064190   0.096570   0.019750   0.009030   0.008590
N1     3   0.771756   0.204841   0.978982  11.000000   0.020490 =
           0.017750   0.024510   0.000440   0.006420  -0.002040
N2     3   0.602419   0.273282   1.016429  11.000000   0.022310 =
           0.018060   0.020580  -0.000510   0.004860  -0.001520
N3     3   0.720326   0.347755   0.908243  11.000000   0.026120 =
           0.022910   0.021020  -0.001620   0.001600  -0.003280
N4     3   0.541445   0.011192   0.849782  11.000000   0.022230 =
           0.017890   0.021000  -0.000610   0.003960  -0.001460
N5     3   0.375426   0.078509   0.891885  11.000000   0.019890 =
           0.022530   0.017470  -0.001250   0.002650  -0.002570
N6     3   0.389017   0.073862   0.727558  11.000000   0.029310 =
           0.020530   0.020090  -0.000420   0.002980  -0.001790
O1     4   0.567108   0.152775   0.913646  11.000000   0.019560 =
           0.020010   0.019150   0.000690   0.005560  -0.001980
O2     4   0.704291   0.227166   0.817108  11.000000   0.035690 =
           0.031310   0.023270  -0.004920   0.013030  -0.011000
O3     4   0.603849   0.137837   0.757990  11.000000   0.033570 =
           0.030870   0.020360  -0.003590   0.011340  -0.011370
O4     4   0.504828   0.298271   0.860214  11.000000   0.031620 =
           0.020350   0.029890   0.000140  -0.004840   0.000040
O5     4   0.405693   0.212483   0.793786  11.000000   0.031990 =
           0.019910   0.025850   0.000690  -0.003440   0.000230
P1     6   0.164094   0.314670   0.977671  11.000000   0.031040 =
           0.030460   0.034500  -0.000470   0.004650   0.000630
P2     6   0.969183   0.016094   0.809105  11.000000   0.028890 =
           0.033870   0.032500   0.002430   0.007690  -0.001270
Ru1    7   0.638351   0.243804   0.914219  11.000000   0.020550 =
           0.018300   0.017330  -0.000250   0.004170  -0.001450
Ru2    7   0.486442   0.114865   0.827033  11.000000   0.022040 =
           0.017400   0.016070   0.000850   0.004590  -0.001980
HKLF 4 1 1 0 0 0 1 0 0 0 1
END
HKLF 4 1 1 0 0 0 1 0 0 0 1
REM  Compound_I in P2(1)/n
REM R1=  0.0240 for   7343 Fo > 4sig(Fo)  and  0.0310 for all   8544 data
REM    552 parameters refined using      0 restraints
;
