# Supplementary material for: Di-μ-acetato-κ4 O:O′-μ-oxido-κ2 O:O′-bis­[cis-(2,2′-bipyridine-κ2 N,N′)-trans-(pyridine-κN)ruthenium(III)] bis­(hexa­fluoridophosphate)
Source: Acta Crystallogr Sect E Struct Rep Online. 2013 Feb 9;69(Pt 3):m145–6. doi: 10.1107/S1600536813003334 (PMC3588486; doi:10.1107/S1600536813003334)
Supplement: Supplementary file 2 [file e-69-0m145-Isup2.hkl]

# 
# h,k,l, Fc-squared, Fo-squared, sigma(Fo-squared) and status flag 
# 
data_I
_shelx_title ' fuji_ido_Ru_100 in P2(1)/n' 
_shelx_refln_list_code          4 
_shelx_F_calc_maximum      401.84 
_exptl_crystal_F_000      2176.00 
_reflns_d_resolution_high  0.7900 
 
loop_ 
 _symmetry_equiv_pos_as_xyz 
 'x, y, z' 
 '-x+1/2, y+1/2, -z+1/2' 
 '-x, -y, -z' 
 'x-1/2, -y-1/2, z-1/2' 
 
_cell_length_a    12.3330 
_cell_length_b    18.2182 
_cell_length_c    18.1490 
_cell_angle_alpha  90.000 
_cell_angle_beta   97.253 
_cell_angle_gamma  90.000 
 
_shelx_F_squared_multiplier     1.000 
 
loop_ 
 _refln_index_h 
 _refln_index_k 
 _refln_index_l 
 _refln_F_squared_calc 
 _refln_F_squared_meas 
 _refln_F_squared_sigma 
 _refln_observed_status 
   2   0   0     8470.21     8947.28     68.75 o 
   4   0   0      170.96      145.78     21.54 o 
   6   0   0    20541.70    18601.96    367.35 o 
   8   0   0    26549.35    26211.38    389.46 o 
  10   0   0        0.31      -17.16     17.16 o 
  12   0   0      790.26      910.30     86.14 o 
  14   0   0     2863.76     2849.35    144.95 o 
   1   1   0    11879.92    11343.36     47.71 o 
   2   1   0    32005.78    31729.66    300.45 o 
   3   1   0     6048.98     5872.85     51.29 o 
   4   1   0    11872.03    10668.16    130.08 o 
   5   1   0      505.14      637.32     20.58 o 
   6   1   0     6941.53     6040.60     60.32 o 
   7   1   0     9094.96     8989.87    127.19 o 
   8   1   0      447.68      441.68     21.57 o 
   9   1   0     2150.62     2096.92     36.84 o 
  10   1   0     1687.72     1702.07     50.55 o 
  11   1   0     2417.15     2389.26     62.50 o 
  12   1   0     3531.07     3364.96     95.75 o 
  13   1   0       36.73       37.69     38.07 o 
  14   1   0     1491.34     1578.46    117.62 o 
  15   1   0      647.30      689.61     67.65 o 
   0   2   0    11514.89    11695.80    659.74 o 
   1   2   0       67.22      146.78      7.77 o 
   2   2   0    27684.25    28298.68    508.22 o 
   3   2   0      509.26      459.33     15.18 o 
   4   2   0    24036.86    21360.72    260.87 o 
   5   2   0     1097.61      930.96     23.23 o 
   6   2   0       42.50       36.85     10.70 o 
   7   2   0      723.32      653.88     24.68 o 
   8   2   0      534.15      468.95     25.33 o 
   9   2   0      281.85      278.91     18.41 o 
  10   2   0     1171.76     1094.07     43.93 o 
  11   2   0    11539.98    11416.12    184.37 o 
  12   2   0       44.19       32.99     24.99 o 
  13   2   0     2624.84     2628.65     93.04 o 
  14   2   0     3421.75     3439.98    198.79 o 
  15   2   0     1853.15     1991.21     93.38 o 
   1   3   0    18566.24    18971.43    309.17 o 
   2   3   0   107704.55   106294.34   2945.94 o 
   3   3   0     2676.10     2395.61     62.43 o 
   4   3   0     3762.27     3549.09    101.98 o 
   5   3   0       10.52       12.05      8.44 o 
   6   3   0     4529.00     4503.83     49.97 o 
   7   3   0      491.22      408.55     21.16 o 
   8   3   0    17654.90    17425.34    183.63 o 
   9   3   0      130.70      169.63     23.85 o 
  10   3   0     6528.32     6502.59     87.62 o 
  11   3   0      665.25      786.18     53.66 o 
  12   3   0      479.22      465.09     38.73 o 
  13   3   0      103.83       77.80     36.32 o 
  14   3   0       10.08      -13.13     36.09 o 
  15   3   0       69.48       13.25     62.95 o 
   0   4   0    25572.08    24837.32   1387.40 o 
   1   4   0   101762.99    98715.78   2423.85 o 
   2   4   0    36746.29    36839.54    778.78 o 
   3   4   0       72.21       87.51      9.83 o 
   4   4   0    23698.49    22524.57    565.82 o 
   5   4   0      302.00      355.15     23.12 o 
   6   4   0     1549.25     1563.04     38.50 o 
   7   4   0      660.13      667.11     46.15 o 
   8   4   0      278.80      294.11     25.54 o 
   9   4   0     1128.59     1146.26     44.93 o 
  10   4   0     4810.00     4972.99    133.57 o 
  11   4   0      572.28      594.68     40.93 o 
  12   4   0     5284.84     5326.23    194.32 o 
  13   4   0      242.21      178.69     33.24 o 
  14   4   0        3.35      -46.38     46.38 o 
  15   4   0       64.40       23.19     66.26 o 
   1   5   0    76896.82    73572.55   2063.63 o 
   2   5   0     5095.84     4655.79    126.82 o 
   3   5   0    33813.38    32224.50    738.01 o 
   4   5   0     6826.81     7058.88    133.18 o 
   5   5   0    11564.21    10990.22    232.24 o 
   6   5   0      153.05      112.08     11.31 o 
   7   5   0     3999.24     4102.12    125.05 o 
   8   5   0     5173.09     5396.61    158.59 o 
   9   5   0    13801.92    13867.89    408.30 o 
  10   5   0     2082.58     2143.75     57.98 o 
  11   5   0      544.83      570.92     40.48 o 
  12   5   0      146.44      222.06     39.78 o 
  13   5   0      401.08      335.83     49.19 o 
  14   5   0        5.76      -43.90     52.18 o 
  15   5   0       50.42      -61.29     61.29 o 
   0   6   0      719.73      627.65     30.30 o 
   1   6   0     2488.70     2338.17     76.51 o 
   2   6   0      659.89      688.52     21.04 o 
   3   6   0       75.13      153.17     16.03 o 
   4   6   0    22547.30    22756.42    556.47 o 
   5   6   0     1441.87     1544.47     51.47 o 
   6   6   0     4223.81     4043.84     93.93 o 
   7   6   0    16121.69    15871.48    521.96 o 
   8   6   0    12071.88    12000.11    264.28 o 
   9   6   0     8716.25     8604.31    160.66 o 
  10   6   0      113.21      119.01     25.29 o 
  11   6   0     2080.63     2204.73    111.72 o 
  12   6   0      908.74      910.42     65.44 o 
  13   6   0     1399.40     1336.17    143.30 o 
  14   6   0     4110.41     4144.63    120.59 o 
   1   7   0     2117.79     2039.04     91.10 o 
   2   7   0    23024.44    21929.88    747.10 o 
   3   7   0     2315.06     2293.11     63.95 o 
   4   7   0     5654.60     5701.58    120.51 o 
   5   7   0     1379.63     1469.08     42.56 o 
   6   7   0    16109.32    16453.63    495.96 o 
   7   7   0       93.94      145.11     21.80 o 
   8   7   0      287.00      362.47     29.27 o 
   9   7   0      641.64      662.25     42.08 o 
  10   7   0      786.04      762.55     43.73 o 
  11   7   0     2674.84     2578.67    171.46 o 
  12   7   0     5750.40     6027.57    349.13 o 
  13   7   0       67.37      111.82     62.12 o 
  14   7   0     3487.42     3469.50    115.03 o 
   0   8   0    81554.27    77518.91   4580.49 o 
   1   8   0        0.26       15.33     10.34 o 
   2   8   0     6812.96     6127.32    159.01 o 
   3   8   0    40106.48    40158.55   1131.35 o 
   4   8   0     1166.94     1099.42     35.45 o 
   5   8   0     1641.91     1508.17     54.64 o 
   6   8   0     4056.94     3892.10    131.99 o 
   7   8   0     9900.52    10242.45    254.71 o 
   8   8   0     8283.99     8359.78    329.11 o 
   9   8   0      815.71      848.16     56.52 o 
  10   8   0      181.37      147.86     37.19 o 
  11   8   0      652.91      655.18     58.57 o 
  12   8   0     1504.13     1504.31    161.93 o 
  13   8   0     4353.34     4288.10    171.46 o 
  14   8   0      997.65      973.16    132.94 o 
   1   9   0    15600.56    15531.34    555.09 o 
   2   9   0    14675.80    14196.85    351.13 o 
   3   9   0     3016.01     2768.02     77.35 o 
   4   9   0      861.13      908.99     45.02 o 
   5   9   0     2186.60     2059.93     50.97 o 
   6   9   0    13079.19    14025.36    381.82 o 
   7   9   0    10556.67    10998.60    272.07 o 
   8   9   0     1304.32     1167.39     61.20 o 
   9   9   0     1943.89     1926.75     95.67 o 
  10   9   0     2222.84     2028.30    190.51 o 
  11   9   0       79.53      105.19     52.18 o 
  12   9   0     3550.47     3713.61    226.95 o 
  13   9   0      737.64      870.54    102.71 o 
  14   9   0     1423.44     1306.23    119.27 o 
   0  10   0      725.62      821.53     40.32 o 
   1  10   0     2444.79     2322.42    115.85 o 
   2  10   0    12556.88    12399.24    537.52 o 
   3  10   0     6113.87     6130.51    216.39 o 
   4  10   0    39070.92    38526.38   1230.29 o 
   5  10   0       40.88       45.34     18.03 o 
   6  10   0     3088.93     2859.10    117.77 o 
   7  10   0     2839.10     2728.38    144.54 o 
   8  10   0      667.60      653.88     52.98 o 
   9  10   0      173.29      213.35     39.51 o 
  10  10   0     4970.71     5042.40    263.40 o 
  11  10   0      484.50      596.96     64.19 o 
  12  10   0     2128.77     2052.41     89.90 o 
  13  10   0     2772.34     3118.57    341.67 o 
   1  11   0     2782.86     2621.11    128.76 o 
   2  11   0    16931.81    16290.39    479.06 o 
   3  11   0     2060.95     2147.70     98.63 o 
   4  11   0     4334.66     4336.73    151.83 o 
   5  11   0      122.20      143.31     25.58 o 
   6  11   0      271.28      232.42     35.43 o 
   7  11   0      243.26      283.70     38.95 o 
   8  11   0      888.25      918.44     60.91 o 
   9  11   0      852.35      852.56     64.72 o 
  10  11   0     5202.90     5443.92    159.03 o 
  11  11   0      379.95      408.27     65.02 o 
  12  11   0      168.80      181.40     45.68 o 
  13  11   0       88.22       93.05     45.37 o 
   0  12   0     2305.61     2560.77    157.79 o 
   1  12   0     3144.29     3168.84     86.20 o 
   2  12   0      996.76      948.30     32.05 o 
   3  12   0        1.93       99.29     23.99 o 
   4  12   0    25038.15    24706.52    819.58 o 
   5  12   0      645.33      629.54     38.52 o 
   6  12   0       24.14       60.23     29.27 o 
   7  12   0      435.69      433.94     46.56 o 
   8  12   0      459.75      424.17     48.61 o 
   9  12   0     1824.80     1814.65     81.70 o 
  10  12   0     5785.71     5657.60    335.46 o 
  11  12   0      165.05      208.79     49.19 o 
  12  12   0     1838.84     1825.39     90.17 o 
  13  12   0      638.73      615.23     69.99 o 
   1  13   0     2718.62     2724.89     79.03 o 
   2  13   0     7818.08     7663.02    213.09 o 
   3  13   0     6146.48     6438.55    282.85 o 
   4  13   0     4449.92     4494.87    113.89 o 
   5  13   0    14084.39    14555.52    558.71 o 
   6  13   0     1135.59     1099.36     62.94 o 
   7  13   0      666.91      709.26     58.49 o 
   8  13   0       78.46      116.79     38.66 o 
   9  13   0      752.81      652.84     65.44 o 
  10  13   0      313.69      345.34     67.51 o 
  11  13   0     1818.55     1909.48     91.36 o 
  12  13   0     2486.69     2782.32    176.43 o 
   0  14   0     8319.74     8192.63    456.81 o 
   1  14   0      152.02      131.54     20.09 o 
   2  14   0     1081.61      985.71     44.41 o 
   3  14   0     7013.21     7261.36    197.07 o 
   4  14   0      794.86      805.68     44.95 o 
   5  14   0     1070.53     1132.65     64.42 o 
   6  14   0    20409.56    19991.43    489.11 o 
   7  14   0     3212.03     3352.31    122.59 o 
   8  14   0     4273.16     4222.21    113.33 o 
   9  14   0     1556.02     1729.22     83.16 o 
  10  14   0      110.12      102.88     43.56 o 
  11  14   0      812.60      848.53     74.32 o 
  12  14   0      124.49      116.02     49.10 o 
   1  15   0      700.93      701.38     42.72 o 
   2  15   0    12182.25    12215.58    348.84 o 
   3  15   0      200.25      308.32     31.84 o 
   4  15   0     1185.40     1213.73     50.98 o 
   5  15   0      659.94      694.25     76.20 o 
   6  15   0    12787.28    12656.78    663.47 o 
   7  15   0     1190.27     1278.79     76.43 o 
   8  15   0      163.87      164.87     45.37 o 
   9  15   0        1.19       49.25     40.70 o 
  10  15   0      220.25      194.52     50.33 o 
  11  15   0      165.01       82.10     47.67 o 
   0  16   0     3293.80     3341.37    177.67 o 
   1  16   0     3174.82     3320.44     89.86 o 
   2  16   0      528.44      561.18     40.66 o 
   3  16   0       14.65        1.61     23.78 o 
   4  16   0     2031.51     2047.84     77.38 o 
   5  16   0     9201.40     9071.89    167.32 o 
   6  16   0     3613.42     3695.32    322.62 o 
   7  16   0     1680.51     1814.94     85.49 o 
   8  16   0     2829.51     2829.48    256.36 o 
   9  16   0        0.49      -13.31     38.28 o 
  10  16   0      166.90      175.93     50.66 o 
  11  16   0     1498.66     1501.51    243.93 o 
   1  17   0     6473.39     6506.51     98.65 o 
   2  17   0     3941.43     4048.05     84.38 o 
   3  17   0      229.52      214.57     33.18 o 
   4  17   0     2335.40     2446.88     89.00 o 
   5  17   0     6505.22     6253.50    133.75 o 
   6  17   0      456.57      444.89     55.60 o 
   7  17   0     5373.32     5445.30    221.16 o 
   8  17   0     2207.62     2231.43     96.63 o 
   9  17   0     1400.88     1435.64    168.56 o 
  10  17   0      213.40      184.97     53.29 o 
   0  18   0      612.92      533.42     76.20 o 
   1  18   0     1597.44     1690.16     78.18 o 
   2  18   0     5205.06     5386.84    192.60 o 
   3  18   0        2.11        8.30     28.64 o 
   4  18   0     6820.47     7133.15    210.39 o 
   5  18   0     1715.50     1773.40     84.87 o 
   6  18   0      156.32      201.29     48.44 o 
   7  18   0      711.45      561.13     63.22 o 
   8  18   0       57.33       -2.33     42.97 o 
   9  18   0      597.20      532.86     66.18 o 
   1  19   0      577.04      508.02     54.97 o 
   2  19   0     4008.99     4237.18    118.41 o 
   3  19   0     8908.98     8802.24    244.76 o 
   4  19   0      136.25      127.72     44.15 o 
   5  19   0      867.22      937.75     71.73 o 
   6  19   0       68.68       11.06     41.57 o 
   7  19   0     1836.78     1713.82     90.19 o 
   8  19   0     2464.75     2604.63    118.03 o 
   0  20   0       61.21       24.02     56.32 o 
   1  20   0     1446.97     1531.20    140.40 o 
   2  20   0       33.47       44.07     42.69 o 
   3  20   0      340.46      253.85     49.55 o 
   4  20   0      905.52      994.40     78.27 o 
   5  20   0      382.76      346.65     55.02 o 
   6  20   0      226.91      267.60     53.73 o 
   7  20   0       22.57      -41.29     41.29 o 
   1  21   0      191.08      146.51     53.84 o 
   2  21   0      449.30      432.56     58.49 o 
   3  21   0     5402.00     5959.61    205.42 o 
   4  21   0       10.45       11.43     41.39 o 
   5  21   0     1686.51     1749.61     93.10 o 
   6  21   0      672.17      601.77     67.94 o 
   0  22   0     6124.81     6274.36    207.07 o 
   1  22   0      981.31      972.57     76.98 o 
   2  22   0     1963.75     2178.43    140.81 o 
   3  22   0     1370.91     1599.44    130.87 o 
   4  22   0      750.73      689.97    101.05 o 
   1  23   0     2238.42     2392.37    104.83 o 
 -15   0   1     6657.13     6983.38    215.36 o 
 -13   0   1     5074.27     4945.77    166.49 o 
 -11   0   1     1831.82     1807.35     98.57 o 
  -9   0   1     2981.45     2870.00     66.18 o 
  -7   0   1     9370.57     8360.02    128.39 o 
  -5   0   1    18391.38    18071.82    155.72 o 
  -3   0   1     1626.31     1543.95     43.90 o 
  -1   0   1     4823.17     4385.84     40.59 o 
   1   0   1    36866.70    37898.07   1235.82 o 
   3   0   1     1146.53     1066.73     21.73 o 
   5   0   1     1632.00     1423.73     30.61 o 
   7   0   1    27358.74    26823.20    263.86 o 
   9   0   1    15135.61    15508.51    268.90 o 
  11   0   1     1344.12     1496.74     96.08 o 
  13   0   1     2373.03     2349.05    127.56 o 
  15   0   1      534.45      482.90     85.31 o 
 -15   1   1     1068.51     1054.37     77.21 o 
 -14   1   1     1227.01     1124.43     76.35 o 
 -13   1   1     3064.28     3085.19    103.95 o 
 -12   1   1      645.93      575.97     51.77 o 
 -11   1   1       61.82       47.72     19.20 o 
 -10   1   1     7265.41     7066.20     80.35 o 
  -9   1   1    10856.00    10579.00    104.44 o 
  -8   1   1     8701.73     8242.67     90.33 o 
  -7   1   1      561.69      509.39     27.80 o 
  -6   1   1    11225.15    10329.47     75.98 o 
  -5   1   1    11480.18    10770.96    167.32 o 
  -4   1   1    13178.45    11716.67     79.96 o 
  -3   1   1     2930.65     2641.79     36.77 o 
  -2   1   1    55020.93    52739.81    182.90 o 
  -1   1   1    86161.56    88863.22   5920.26 o 
   0   1   1    15467.19    15551.34    687.40 o 
   1   1   1    14364.56    15028.01     48.96 o 
   2   1   1    21254.97    20549.02    165.87 o 
   3   1   1    10204.27    10005.97    118.96 o 
   4   1   1      150.43      176.41     15.78 o 
   5   1   1    18081.01    16713.16    118.59 o 
   6   1   1     1170.96     1127.33     38.43 o 
   7   1   1     3657.27     3121.19     36.39 o 
   8   1   1     1925.13     1751.08     37.23 o 
   9   1   1      201.85      206.66     15.53 o 
  10   1   1     2272.66     2117.69     60.07 o 
  11   1   1       90.72       59.62     25.29 o 
  12   1   1     2627.24     2615.96     87.83 o 
  13   1   1     8196.52     8444.65    153.14 o 
  14   1   1     1135.99     1045.96     74.67 o 
  15   1   1      939.75      916.34     76.14 o 
 -15   2   1      510.28      385.16     80.34 o 
 -14   2   1      225.83      118.45     44.51 o 
 -13   2   1     1674.93     1626.03    163.59 o 
 -12   2   1        1.31      -21.42     21.42 o 
 -11   2   1     2769.28     2709.28     79.48 o 
 -10   2   1     1100.88     1191.89     46.05 o 
  -9   2   1      163.22      191.50     18.83 o 
  -8   2   1     1094.85     1012.97     30.69 o 
  -7   2   1    20757.81    20013.65    232.38 o 
  -6   2   1     1391.58     1145.86     27.30 o 
  -5   2   1      511.36      372.66     21.93 o 
  -4   2   1    19467.91    17625.24    280.91 o 
  -3   2   1     5694.62     5428.38    159.86 o 
  -2   2   1       30.85       33.31      6.23 o 
  -1   2   1     3199.33     3271.78    135.10 o 
   0   2   1    63712.54    65586.94    389.05 o 
   1   2   1    19717.02    19646.59    451.53 o 
   2   2   1    82914.72    83221.19    332.37 o 
   3   2   1    14231.02    13978.01    270.79 o 
   4   2   1    18392.89    17187.19    223.09 o 
   5   2   1    14136.40    12732.76    285.74 o 
   6   2   1     6078.86     5598.95    115.97 o 
   7   2   1      129.33       83.50     11.23 o 
   8   2   1    11698.18    11138.63    166.70 o 
   9   2   1     1160.03     1143.69     37.04 o 
  10   2   1     5800.57     5758.19    130.31 o 
  11   2   1     1598.01     1705.69     60.57 o 
  12   2   1     1288.19     1393.28     70.80 o 
  13   2   1      190.79      232.62     45.00 o 
  14   2   1     1395.38     1385.18     79.91 o 
  15   2   1     2072.04     2120.36     97.22 o 
 -15   3   1     1618.48     1741.08    130.87 o 
 -14   3   1     2086.31     2035.96    129.21 o 
 -13   3   1     1379.40     1409.75    122.17 o 
 -12   3   1      666.59      638.04     53.26 o 
 -11   3   1      556.48      601.30     39.53 o 
 -10   3   1      823.51      764.52     41.16 o 
  -9   3   1     4802.39     4563.95     99.77 o 
  -8   3   1       39.43       25.41     12.99 o 
  -7   3   1      197.80      207.29     15.97 o 
  -6   3   1      421.60      392.89     19.69 o 
  -5   3   1     7755.45     7219.59    159.08 o 
  -4   3   1        6.88       14.31      8.01 o 
  -3   3   1     8348.12     8482.96    328.76 o 
  -2   3   1    15483.87    15879.78    354.97 o 
  -1   3   1    11313.25    12049.09    298.53 o 
   0   3   1    22294.94    23263.71    170.08 o 
   1   3   1    18105.50    18047.86    736.80 o 
   2   3   1    11790.15    12295.59    239.56 o 
   3   3   1    25850.21    24393.57    384.06 o 
   4   3   1       38.24       30.97      8.07 o 
   5   3   1     2879.76     2984.76     43.28 o 
   6   3   1      239.65      216.56     14.58 o 
   7   3   1     4217.19     4469.42     84.17 o 
   8   3   1      233.93      223.21     22.36 o 
   9   3   1    19416.53    19289.53    366.62 o 
  10   3   1        7.07       19.31     17.99 o 
  11   3   1    13219.79    12932.68    223.24 o 
  12   3   1     1517.28     1501.11     58.22 o 
  13   3   1      659.37      705.61     60.91 o 
  14   3   1      119.87       76.60     41.87 o 
  15   3   1      495.89      564.90     92.77 o 
 -15   4   1      155.52      111.82     68.75 o 
 -14   4   1      305.42      242.69     68.75 o 
 -13   4   1       15.91       -1.55     32.66 o 
 -12   4   1      404.47      405.44     37.19 o 
 -11   4   1    17073.35    17084.85    290.42 o 
 -10   4   1      428.01      460.18     34.05 o 
  -9   4   1    30581.00    30210.23    430.56 o 
  -8   4   1     1445.18     1418.70     46.62 o 
  -7   4   1     2919.59     2559.62     66.23 o 
  -6   4   1     8860.92     9065.43    248.47 o 
  -5   4   1     9136.86     9244.19    353.15 o 
  -4   4   1     4193.58     4207.68    163.89 o 
  -3   4   1    55573.36    54513.59    857.69 o 
  -2   4   1    27785.58    28800.27    658.30 o 
  -1   4   1      475.59      494.25     16.68 o 
   0   4   1     3337.22     3130.16     79.26 o 
   1   4   1     3741.12     3601.55    135.66 o 
   2   4   1     1491.61     1624.71     40.05 o 
   3   4   1    11789.28    12410.69    289.68 o 
   4   4   1     5589.93     5355.56    100.40 o 
   5   4   1    11819.61    11253.34    216.75 o 
   6   4   1      872.47      727.19     37.16 o 
   7   4   1    41608.57    40746.08    756.78 o 
   8   4   1     3399.11     3496.39    113.46 o 
   9   4   1    11539.34    11671.47    204.58 o 
  10   4   1       72.02       84.18     23.82 o 
  11   4   1        3.53       20.18     23.69 o 
  12   4   1       71.53       25.26     26.93 o 
  13   4   1       24.24       -9.19     31.96 o 
  14   4   1       99.97       72.89     60.47 o 
  15   4   1     4320.93     4762.72    194.65 o 
 -15   5   1     2493.46     2520.51    150.75 o 
 -14   5   1      654.00      650.21     89.46 o 
 -13   5   1       89.40       83.66     52.18 o 
 -12   5   1     3714.49     3838.28    102.71 o 
 -11   5   1      218.07      265.91     31.61 o 
 -10   5   1     3150.26     3063.53     82.66 o 
  -9   5   1     8836.79     8527.45    212.19 o 
  -8   5   1      222.10      231.55     24.01 o 
  -7   5   1      885.08      856.71     35.40 o 
  -6   5   1     5328.90     5320.22    167.69 o 
  -5   5   1    48403.70    51034.08   1166.41 o 
  -4   5   1     9367.90    10073.78    215.94 o 
  -3   5   1    10998.17    10606.35    132.35 o 
  -2   5   1    22906.24    23071.89    508.71 o 
  -1   5   1    20346.52    19866.13    485.09 o 
   0   5   1     7816.98     7355.80    156.35 o 
   1   5   1    32941.36    31504.13    902.16 o 
   2   5   1     3222.13     2979.59     96.30 o 
   3   5   1    31254.94    30311.73    606.50 o 
   4   5   1    17867.09    18683.74    597.26 o 
   5   5   1       72.01       72.20     14.61 o 
   6   5   1     5023.13     4959.23    149.60 o 
   7   5   1      218.50      228.48     22.69 o 
   8   5   1       46.42       66.30     19.32 o 
   9   5   1     8077.38     8382.15    302.17 o 
  10   5   1     1232.60     1265.64     49.39 o 
  11   5   1     2131.83     2261.99     76.16 o 
  12   5   1     1403.14     1410.55     58.23 o 
  13   5   1      351.46      370.23     50.92 o 
  14   5   1        4.99      -54.67     54.67 o 
  15   5   1       23.71        7.45     66.26 o 
 -15   6   1      146.63       99.40     69.58 o 
 -14   6   1      232.90      178.74     59.64 o 
 -13   6   1     2760.70     2795.51    136.67 o 
 -12   6   1     1261.82     1248.07     86.56 o 
 -11   6   1       15.54      -28.37     28.37 o 
 -10   6   1      437.73      476.49     35.10 o 
  -9   6   1     1554.68     1551.76     49.42 o 
  -8   6   1      234.60      236.52     24.97 o 
  -7   6   1    26714.65    26520.62    933.44 o 
  -6   6   1      237.79      239.82     21.38 o 
  -5   6   1    10877.90    10345.40    481.62 o 
  -4   6   1     6653.29     6338.97     99.83 o 
  -3   6   1     4430.69     4191.78     97.20 o 
  -2   6   1    24752.12    24698.13    498.42 o 
  -1   6   1     6637.38     6360.81    152.19 o 
   0   6   1      123.38      106.17     10.84 o 
   1   6   1    10850.19     9733.52    293.98 o 
   2   6   1    30100.28    27602.40    929.30 o 
   3   6   1    12910.84    13221.35    254.98 o 
   4   6   1    11479.34    11482.16    220.22 o 
   5   6   1    17143.59    17068.55    556.07 o 
   6   6   1     1071.91     1158.23     60.85 o 
   7   6   1     5662.60     5696.84     73.93 o 
   8   6   1     6331.63     6230.11    189.65 o 
   9   6   1     1994.16     1992.44     84.23 o 
  10   6   1     8076.85     8148.51    280.23 o 
  11   6   1     7753.18     8068.54    131.57 o 
  12   6   1     1508.26     1557.28     78.76 o 
  13   6   1      903.42      824.27     77.86 o 
  14   6   1      809.30      720.62    100.22 o 
 -14   7   1      225.66      221.16     70.41 o 
 -13   7   1      771.77      757.89     91.94 o 
 -12   7   1     1235.18     1196.88     70.86 o 
 -11   7   1     2863.09     2715.55    100.22 o 
 -10   7   1     4011.63     3723.93    129.63 o 
  -9   7   1     4748.95     4779.92    114.84 o 
  -8   7   1     1152.60     1174.13     47.34 o 
  -7   7   1     5697.15     5726.67    187.77 o 
  -6   7   1     6915.27     7086.27    239.79 o 
  -5   7   1     4089.64     4343.00    100.31 o 
  -4   7   1      942.07     1209.43     23.27 o 
  -3   7   1     9091.34     8911.33    124.31 o 
  -2   7   1     5545.31     5607.77    185.91 o 
  -1   7   1    25433.15    22714.63    610.09 o 
   0   7   1     5615.77     5552.12    177.78 o 
   1   7   1    24140.72    23125.51    562.62 o 
   2   7   1    38529.99    38659.38   1383.13 o 
   3   7   1      106.96      117.31     15.45 o 
   4   7   1     4497.33     4600.93     75.04 o 
   5   7   1    48532.31    46965.23    738.40 o 
   6   7   1     3450.65     3501.24    151.49 o 
   7   7   1    27682.45    28976.33   1119.45 o 
   8   7   1     6652.68     6888.53    254.49 o 
   9   7   1      127.31      104.58     23.52 o 
  10   7   1     1451.08     1415.59     91.17 o 
  11   7   1     1338.78     1315.16    120.10 o 
  12   7   1      112.50       97.74     58.81 o 
  13   7   1     4908.57     5122.04    156.13 o 
  14   7   1      853.80      868.24    130.46 o 
 -14   8   1       44.99       62.95     61.29 o 
 -13   8   1     4716.69     5116.27    182.23 o 
 -12   8   1      916.38      853.78     90.28 o 
 -11   8   1      700.25      668.58     58.22 o 
 -10   8   1     2421.17     2353.39    150.34 o 
  -9   8   1        2.17      -24.02     26.36 o 
  -8   8   1      321.48      264.93     37.16 o 
  -7   8   1    14941.26    14373.67    491.45 o 
  -6   8   1      206.85      176.29     20.38 o 
  -5   8   1     3216.44     2999.26     69.22 o 
  -4   8   1       18.56       51.33     10.13 o 
  -3   8   1    18269.93    18070.54    379.47 o 
  -2   8   1      124.29       89.22     12.27 o 
  -1   8   1     1904.81     1715.43     34.90 o 
   0   8   1     1385.81     1202.57     59.42 o 
   1   8   1    18650.42    17905.93    529.63 o 
   2   8   1        6.64        8.78      9.49 o 
   3   8   1     3839.22     3668.37    110.27 o 
   4   8   1      701.28      744.44     45.44 o 
   5   8   1     4129.14     4213.89    104.73 o 
   6   8   1     4309.69     4245.40    216.43 o 
   7   8   1     4276.82     4218.25    208.38 o 
   8   8   1     1173.66     1285.27     47.03 o 
   9   8   1      445.07      506.13     36.94 o 
  10   8   1      828.50      804.24     59.39 o 
  11   8   1     3059.35     3168.18    236.48 o 
  12   8   1     2040.45     2202.10    192.99 o 
  13   8   1     1230.32     1248.05     78.77 o 
  14   8   1      960.90      916.69     99.81 o 
 -14   9   1     2799.80     3013.35    158.21 o 
 -13   9   1      332.38      327.11     52.98 o 
 -12   9   1     2158.35     2263.45    301.50 o 
 -11   9   1     1772.25     1754.41    106.85 o 
 -10   9   1     1538.24     1632.69     73.79 o 
  -9   9   1     4260.95     4192.01    178.91 o 
  -8   9   1     9776.15     9147.40    522.24 o 
  -7   9   1     3122.80     3147.69    122.17 o 
  -6   9   1    15030.26    15190.64    470.82 o 
  -5   9   1     5756.75     5450.08    106.24 o 
  -4   9   1    12567.93    12636.26    327.34 o 
  -3   9   1      120.10       86.53     12.69 o 
  -2   9   1      183.88      153.61     14.84 o 
  -1   9   1     9294.46     8836.42    269.48 o 
   0   9   1    17324.88    17065.63    729.28 o 
   1   9   1     5602.81     5604.44    177.42 o 
   2   9   1    10096.49     9516.76    285.97 o 
   3   9   1     5666.13     5016.60    189.37 o 
   4   9   1      708.54      594.67     39.03 o 
   5   9   1     5071.04     4735.87    208.98 o 
   6   9   1      170.79      154.51     22.18 o 
   7   9   1      235.28      267.70     26.79 o 
   8   9   1        6.66      -12.43     18.78 o 
   9   9   1     1765.78     1736.48    165.25 o 
  10   9   1       40.08       49.49     35.43 o 
  11   9   1       28.29       27.93     36.19 o 
  12   9   1     2937.05     3047.65    110.58 o 
  13   9   1     2805.54     2667.12    144.95 o 
  14   9   1      202.01      157.79     50.37 o 
 -14  10   1        6.23      -55.50     55.50 o 
 -13  10   1        3.11       10.77     40.40 o 
 -12  10   1     1559.60     1706.70    118.03 o 
 -11  10   1     5994.92     6123.79    537.15 o 
 -10  10   1      425.06      366.15     49.78 o 
  -9  10   1     1147.34     1172.82     74.55 o 
  -8  10   1     5905.22     5679.67    356.58 o 
  -7  10   1     2488.77     2434.66     93.60 o 
  -6  10   1     2875.30     3064.36     79.54 o 
  -5  10   1      449.06      416.42     29.56 o 
  -4  10   1     1308.23     1238.34     42.35 o 
  -3  10   1    24119.00    22826.50    637.94 o 
  -2  10   1     4141.25     3775.66    125.05 o 
  -1  10   1     6363.05     6685.49    192.36 o 
   0  10   1    12426.09    11194.56    277.01 o 
   1  10   1     4975.46     4747.78    116.69 o 
   2  10   1     4769.24     4427.07    143.23 o 
   3  10   1      371.42      313.11     22.48 o 
   4  10   1    20796.05    20184.45    523.70 o 
   5  10   1     5185.74     5256.99    161.12 o 
   6  10   1    12020.38    11273.84    736.77 o 
   7  10   1      187.24      166.53     33.96 o 
   8  10   1      115.79       56.63     30.44 o 
   9  10   1      424.31      538.21     96.50 o 
  10  10   1     1280.20     1226.11    125.90 o 
  11  10   1     3164.02     3093.18    103.54 o 
  12  10   1     1280.43     1309.02     79.36 o 
  13  10   1       47.31       29.82     60.47 o 
 -13  11   1     1958.59     1963.36    111.82 o 
 -12  11   1      106.10      231.28     49.47 o 
 -11  11   1     4326.02     4466.84    307.30 o 
 -10  11   1      293.21      278.67     47.98 o 
  -9  11   1     1092.86     1057.00    127.56 o 
  -8  11   1      201.11      143.17     35.71 o 
  -7  11   1      189.15      176.92     34.50 o 
  -6  11   1     5032.88     5225.71     90.20 o 
  -5  11   1    16928.86    16736.36    495.36 o 
  -4  11   1     3056.44     2985.19    131.39 o 
  -3  11   1     4058.37     3688.17     92.54 o 
  -2  11   1      323.25      280.74     27.26 o 
  -1  11   1     3444.43     3391.98    136.17 o 
   0  11   1       87.89       72.74     14.54 o 
   1  11   1     6879.20     6325.16    161.80 o 
   2  11   1      164.29      171.88     23.43 o 
   3  11   1    26072.99    27105.54   1022.94 o 
   4  11   1     3258.93     3131.36    149.25 o 
   5  11   1        5.46       19.05     17.47 o 
   6  11   1      614.43      514.28     44.51 o 
   7  11   1       20.54      -18.91     26.64 o 
   8  11   1       45.75       13.36     30.30 o 
   9  11   1    15351.26    15494.99    689.14 o 
  10  11   1      184.78      226.41     45.39 o 
  11  11   1     3545.31     3898.76    263.40 o 
  12  11   1        0.82      -11.76     38.06 o 
  13  11   1       88.11       81.83     45.09 o 
 -13  12   1        8.10       11.25     42.44 o 
 -12  12   1      568.69      622.36     64.70 o 
 -11  12   1     6760.37     6862.98    408.35 o 
 -10  12   1        0.14        9.08     37.47 o 
  -9  12   1     4253.02     4324.61    293.22 o 
  -8  12   1     1582.25     1486.80    183.88 o 
  -7  12   1        0.63       -8.47     27.82 o 
  -6  12   1     2159.07     2201.66     74.98 o 
  -5  12   1     4007.85     4053.71     74.97 o 
  -4  12   1    20674.45    20195.14    541.08 o 
  -3  12   1    16231.37    15857.59    445.87 o 
  -2  12   1     1107.04      990.45     33.54 o 
  -1  12   1     5128.99     4992.40    151.71 o 
   0  12   1     3073.58     2888.21     72.69 o 
   1  12   1     1175.77     1100.98     32.97 o 
   2  12   1    18650.05    17693.81    456.46 o 
   3  12   1     7863.68     8361.17    393.86 o 
   4  12   1    11922.56    12203.82    519.00 o 
   5  12   1     4204.63     4284.46    150.06 o 
   6  12   1        1.02       23.30     28.04 o 
   7  12   1     7159.69     7060.67    166.07 o 
   8  12   1     4815.02     4617.72    114.72 o 
   9  12   1     1810.07     1811.30     82.00 o 
  10  12   1     1501.38     1507.08     80.53 o 
  11  12   1     1407.64     1491.90    156.55 o 
  12  12   1      175.67      122.86     46.81 o 
  13  12   1       79.90       36.46     45.09 o 
 -12  13   1     1275.29     1494.89    102.71 o 
 -11  13   1      635.17      668.42     65.21 o 
 -10  13   1     8846.90     8623.57    379.36 o 
  -9  13   1      224.55      352.39     49.77 o 
  -8  13   1     2138.28     2228.13    116.38 o 
  -7  13   1      112.56      129.49     36.60 o 
  -6  13   1      605.94      577.24     51.63 o 
  -5  13   1     1788.53     1852.18    105.40 o 
  -4  13   1     3579.57     3724.49    108.07 o 
  -3  13   1     1137.59     1151.99     51.58 o 
  -2  13   1     6088.22     5775.70    173.12 o 
  -1  13   1       87.90       63.38     16.57 o 
   0  13   1      573.29      621.84     30.57 o 
   1  13   1     6544.07     6480.12    119.91 o 
   2  13   1      238.70      229.60     26.63 o 
   3  13   1     9117.56     9363.78    331.86 o 
   4  13   1     4877.71     4832.51    119.43 o 
   5  13   1       92.34       81.70     32.20 o 
   6  13   1     2170.77     2051.00     77.60 o 
   7  13   1     1514.89     1584.10     74.07 o 
   8  13   1     2519.08     2408.07    260.09 o 
   9  13   1     4251.84     4299.75    260.09 o 
  10  13   1      160.88      132.68     43.92 o 
  11  13   1      219.07      196.92     49.43 o 
  12  13   1        1.89        8.54     43.61 o 
 -12  14   1     1104.58     1174.65     84.05 o 
 -11  14   1        0.77      -27.92     39.53 o 
 -10  14   1        7.54       22.73     40.68 o 
  -9  14   1      365.49      314.73     50.33 o 
  -8  14   1      955.04      931.46     67.35 o 
  -7  14   1    12338.62    11994.86    173.95 o 
  -6  14   1     1018.97      987.43     65.87 o 
  -5  14   1     5995.46     6260.78    244.94 o 
  -4  14   1     1829.39     1962.71     85.23 o 
  -3  14   1       88.16       70.97     24.73 o 
  -2  14   1     1394.31     1345.98     70.67 o 
  -1  14   1     1398.55     1221.93     38.32 o 
   0  14   1      112.95      104.67     19.31 o 
   1  14   1     7160.43     7274.66    246.76 o 
   2  14   1     1389.64     1343.87     48.48 o 
   3  14   1      338.19      302.54     30.69 o 
   4  14   1        2.37       27.70     23.07 o 
   5  14   1     4053.21     3883.34    209.15 o 
   6  14   1      244.95      302.58     45.64 o 
   7  14   1      619.85      652.87     93.18 o 
   8  14   1     1961.82     1835.24    114.31 o 
   9  14   1      644.67      620.14     60.32 o 
  10  14   1     1578.72     1579.33     92.77 o 
  11  14   1     2812.77     2781.50    110.99 o 
  12  14   1      266.78      286.38     56.80 o 
 -11  15   1      343.32      312.02     57.09 o 
 -10  15   1      603.73      508.53     60.91 o 
  -9  15   1     2899.33     2958.69    173.11 o 
  -8  15   1     1166.16     1102.61     73.77 o 
  -7  15   1      497.43      416.11     53.57 o 
  -6  15   1     5009.08     4645.27    147.44 o 
  -5  15   1     2053.54     2073.82     87.99 o 
  -4  15   1        6.06       38.81     24.78 o 
  -3  15   1     3607.66     3705.91    110.87 o 
  -2  15   1     2351.56     2439.55    128.51 o 
  -1  15   1     2210.23     2057.42     47.40 o 
   0  15   1     1868.93     1731.27     76.28 o 
   1  15   1     8895.14     9131.07    295.41 o 
   2  15   1     1183.70     1192.61     49.00 o 
   3  15   1      902.89      917.53     46.04 o 
   4  15   1       19.82        2.59     23.14 o 
   5  15   1    17008.75    16792.92    276.65 o 
   6  15   1     1144.68     1371.84     75.83 o 
   7  15   1    20524.02    19953.56    623.29 o 
   8  15   1     2332.81     2168.38    135.84 o 
   9  15   1       14.67       11.50     62.12 o 
  10  15   1      368.56      294.01     54.38 o 
  11  15   1      296.67      308.68     57.10 o 
 -11  16   1      157.82      118.42     50.05 o 
 -10  16   1     1614.53     1699.03     90.15 o 
  -9  16   1      752.00      837.95     71.73 o 
  -8  16   1     1297.18     1385.10     79.65 o 
  -7  16   1     4244.95     4095.58    115.34 o 
  -6  16   1      506.38      494.85     73.30 o 
  -5  16   1       28.61       72.11     38.02 o 
  -4  16   1      329.69      308.90     35.09 o 
  -3  16   1      107.39      120.96     28.42 o 
  -2  16   1     1767.81     1693.41     57.13 o 
  -1  16   1        1.71       13.40     24.50 o 
   0  16   1     4386.94     4494.96    135.35 o 
   1  16   1     3163.22     3286.59    115.01 o 
   2  16   1        6.89       13.11     23.47 o 
   3  16   1      243.28      241.24     31.26 o 
   4  16   1     1473.19     1520.45    120.52 o 
   5  16   1      777.90      806.32     65.89 o 
   6  16   1    11853.64    11429.85    176.29 o 
   7  16   1      118.67      141.91     45.39 o 
   8  16   1     1341.57     1513.24     82.80 o 
   9  16   1      677.95      592.74     63.53 o 
  10  16   1       30.33      -30.15     40.95 o 
  11  16   1     2559.67     2596.76    147.02 o 
 -10  17   1      394.99      353.04     58.49 o 
  -9  17   1      823.12      828.76     73.36 o 
  -8  17   1     2888.32     3048.33    108.92 o 
  -7  17   1      975.10     1009.20     74.38 o 
  -6  17   1     3592.96     3729.42    111.26 o 
  -5  17   1     1682.75     1621.47    241.03 o 
  -4  17   1     1511.95     1575.20     61.73 o 
  -3  17   1      116.54      177.13     32.82 o 
  -2  17   1      137.70      141.87     31.30 o 
  -1  17   1       14.34        8.62     25.95 o 
   0  17   1     2554.25     2762.30     87.56 o 
   1  17   1       44.31       64.02     28.01 o 
   2  17   1      260.41      313.78     35.36 o 
   3  17   1     3704.79     3940.93    141.96 o 
   4  17   1      201.83      183.24     42.76 o 
   5  17   1      575.34      482.48     56.81 o 
   6  17   1      154.75      134.10     44.22 o 
   7  17   1       62.21       30.64     41.29 o 
   8  17   1      181.71      234.36     51.23 o 
   9  17   1     1765.75     1835.29    177.26 o 
  10  17   1      214.90      167.58     52.36 o 
  -9  18   1     2503.97     2571.19    148.68 o 
  -8  18   1     2704.39     2632.79    105.42 o 
  -7  18   1      286.40      270.35     57.57 o 
  -6  18   1       84.68       39.11     40.12 o 
  -5  18   1      496.91      541.11     57.95 o 
  -4  18   1       11.94      -12.25     35.67 o 
  -3  18   1     5423.01     5581.81    172.76 o 
  -2  18   1      827.00      813.05     51.73 o 
  -1  18   1     1252.05     1375.05     72.62 o 
   0  18   1     3311.55     3463.64     99.56 o 
   1  18   1     1380.98     1297.78     56.68 o 
   2  18   1      112.18       99.17     32.16 o 
   3  18   1      184.29      168.06     42.22 o 
   4  18   1     1392.82     1418.84     78.74 o 
   5  18   1     1471.65     1565.42     81.99 o 
   6  18   1     4670.74     4716.37    125.92 o 
   7  18   1     2329.11     2304.55     98.38 o 
   8  18   1      284.83      264.24     54.47 o 
   9  18   1      734.90      723.76     72.01 o 
  -8  19   1      176.98      204.23     52.62 o 
  -7  19   1      212.90      182.14     50.95 o 
  -6  19   1      214.55      200.07     48.84 o 
  -5  19   1     3080.88     3124.66    105.93 o 
  -4  19   1      598.88      629.46     62.60 o 
  -3  19   1      641.08      625.31     49.56 o 
  -2  19   1     1489.33     1507.65     78.18 o 
  -1  19   1      180.54      130.04     41.58 o 
   0  19   1       78.52       84.29     41.41 o 
   1  19   1     3558.13     3675.56    106.44 o 
   2  19   1      311.09      312.41     47.21 o 
   3  19   1     5819.11     6062.93    133.55 o 
   4  19   1     1303.11     1380.76     79.32 o 
   5  19   1      314.00      299.96     60.05 o 
   6  19   1      130.49      120.96     47.08 o 
   7  19   1       16.37      -40.68     40.68 o 
   8  19   1      305.57      195.91     54.06 o 
  -7  20   1      856.93      752.55     71.73 o 
  -6  20   1     2062.10     2170.53     98.98 o 
  -5  20   1       57.22       77.33     44.67 o 
  -4  20   1     2968.83     2872.33    103.81 o 
  -3  20   1     2056.15     2057.56     91.01 o 
  -2  20   1     1269.29     1244.52     77.52 o 
  -1  20   1      311.50      320.08     53.01 o 
   0  20   1      618.32      598.81     59.73 o 
   1  20   1     1425.47     1554.75     81.08 o 
   2  20   1     7418.23     7472.08    217.84 o 
   3  20   1       14.19        6.66     40.77 o 
   4  20   1     4141.60     4353.43    122.34 o 
   5  20   1      428.62      475.91     59.08 o 
   6  20   1      371.55      413.27     69.58 o 
   7  20   1      669.85      764.28     73.20 o 
  -6  21   1      366.04      358.95     59.02 o 
  -5  21   1      528.72      401.35     58.69 o 
  -4  21   1     2359.34     2510.96    101.99 o 
  -3  21   1      565.91      516.03     89.46 o 
  -2  21   1     2507.97     2721.92    102.14 o 
  -1  21   1     5034.67     5325.01    132.07 o 
   0  21   1        6.72        8.56     41.26 o 
   1  21   1       20.51      -37.61     52.18 o 
   2  21   1      210.04      127.56     66.26 o 
   3  21   1       90.22       62.95     67.09 o 
   4  21   1      411.41      385.36     56.67 o 
   5  21   1      750.35      753.70     71.15 o 
   6  21   1       15.09       39.48     45.39 o 
  -4  22   1      441.56      395.93     89.46 o 
  -3  22   1        3.47      -17.39     61.29 o 
  -2  22   1      877.62      970.09     78.91 o 
  -1  22   1     1700.01     1679.26     91.65 o 
   0  22   1      166.21      192.85     57.57 o 
   1  22   1     1464.75     1515.38     87.22 o 
   2  22   1      979.30      912.78    111.82 o 
   3  22   1       18.95       71.23     65.44 o 
   4  22   1       38.03       61.29     69.58 o 
   0  23   1     1431.95     1524.59     92.23 o 
 -14   0   2     5210.63     5822.94    188.02 o 
 -12   0   2     9188.92     8683.88    199.62 o 
 -10   0   2     9210.20     9105.46    142.47 o 
  -8   0   2       77.96      120.93     32.30 o 
  -6   0   2    12090.10    10802.67    136.67 o 
  -4   0   2     1232.07      940.12     44.73 o 
  -2   0   2   161474.53   153411.66    708.20 o 
   0   0   2    12232.61    12896.61     77.86 o 
   2   0   2    15532.02    15863.74    182.11 o 
   4   0   2    10728.91     9061.95    157.66 o 
   6   0   2    25940.03    24264.96    571.45 o 
   8   0   2      820.97      873.87     33.22 o 
  10   0   2     5368.69     5149.89     96.19 o 
  12   0   2    14026.05    13742.30    260.91 o 
  14   0   2      636.74      652.70     91.11 o 
 -15   1   2       46.95       26.28     44.73 o 
 -14   1   2     7299.62     7881.72    151.92 o 
 -13   1   2      764.02      651.30     56.50 o 
 -12   1   2       95.04       93.82     41.00 o 
 -11   1   2     2474.42     2404.18     70.39 o 
 -10   1   2      665.73      635.30     32.68 o 
  -9   1   2     4190.18     4180.93     89.88 o 
  -8   1   2    28192.21    26391.11    492.34 o 
  -7   1   2      142.71      227.16     23.67 o 
  -6   1   2     2973.18     2506.95     51.05 o 
  -5   1   2     1331.57     1494.15     55.08 o 
  -4   1   2     2168.40     1843.15     38.28 o 
  -3   1   2     5841.50     5571.14     80.34 o 
  -2   1   2    47228.12    48172.07   3223.32 o 
  -1   1   2     1304.18     1397.46     78.27 o 
   0   1   2    90267.75    96746.01    687.08 o 
   1   1   2     3412.53     3801.34     73.17 o 
   2   1   2    28667.71    29219.70    199.22 o 
   3   1   2      906.42      907.43     14.50 o 
   4   1   2     2432.10     2246.90     22.24 o 
   5   1   2     2990.84     2827.67     31.82 o 
   6   1   2    22990.20    22282.78    213.98 o 
   7   1   2       46.97       46.89      9.76 o 
   8   1   2     1285.50     1166.86     28.95 o 
   9   1   2     2953.71     2936.29     43.70 o 
  10   1   2     1361.35     1294.02     49.02 o 
  11   1   2     3258.56     3121.87     91.28 o 
  12   1   2       61.23      126.18     38.64 o 
  13   1   2     1372.81     1308.54     76.42 o 
  14   1   2     1197.81     1260.10     78.19 o 
  15   1   2      698.02      685.90     69.69 o 
 -15   2   2     2170.53     2188.36    137.50 o 
 -14   2   2     1489.50     1427.71     77.84 o 
 -13   2   2      377.51      441.91     73.30 o 
 -12   2   2      152.97      182.30     35.71 o 
 -11   2   2      368.75      354.37     31.66 o 
 -10   2   2    12386.03    12269.99    283.96 o 
  -9   2   2     4077.48     3986.39     54.85 o 
  -8   2   2     2354.94     2136.04     46.52 o 
  -7   2   2     6461.21     5835.64     69.37 o 
  -6   2   2    11767.47    10720.18     80.03 o 
  -5   2   2    12101.35    11270.17     75.15 o 
  -4   2   2     1326.82     1250.91     52.60 o 
  -3   2   2    26167.42    26682.31   1872.37 o 
  -2   2   2     5077.38     5084.89    401.31 o 
  -1   2   2    41888.35    42476.60   1750.79 o 
   0   2   2   104641.66   105080.38   2742.46 o 
   1   2   2     7543.20     7534.00     78.19 o 
   2   2   2    41765.84    44070.75    543.82 o 
   3   2   2      216.96      289.89     14.04 o 
   4   2   2     1902.97     1863.41     36.22 o 
   5   2   2      988.90     1147.14     26.00 o 
   6   2   2      660.88      647.23     18.39 o 
   7   2   2      276.67      297.28     14.61 o 
   8   2   2    13661.09    12902.10    124.03 o 
   9   2   2        3.71       24.95     18.29 o 
  10   2   2     1837.64     1804.09     55.96 o 
  11   2   2     1092.00     1101.02     58.03 o 
  12   2   2     2065.47     2177.53     83.75 o 
  13   2   2      320.00      361.26     50.95 o 
  14   2   2       33.25       76.06     41.39 o 
  15   2   2        9.32      -21.54     40.04 o 
 -15   3   2      398.31      425.75     80.34 o 
 -14   3   2        9.70      -30.65     52.18 o 
 -13   3   2      555.51      588.67     52.67 o 
 -12   3   2     1660.75     1743.45     57.69 o 
 -11   3   2     1124.51     1108.34     48.22 o 
 -10   3   2    12276.79    11891.98    283.70 o 
  -9   3   2      130.92       82.66     20.96 o 
  -8   3   2       10.37      -13.77     14.76 o 
  -7   3   2     1348.67     1343.71     38.50 o 
  -6   3   2    34533.30    33942.36    748.63 o 
  -5   3   2     3703.24     3690.01     88.62 o 
  -4   3   2    15320.52    14175.64    489.28 o 
  -3   3   2    15533.72    15034.25    845.31 o 
  -2   3   2      243.31      297.00     19.13 o 
  -1   3   2    23701.18    24215.00    851.71 o 
   0   3   2       90.08       85.06      8.00 o 
   1   3   2    12439.29    13055.49    155.38 o 
   2   3   2    15998.18    15921.83    386.84 o 
   3   3   2     3338.54     3057.48     58.22 o 
   4   3   2    34830.03    34360.48    511.10 o 
   5   3   2    23915.72    23224.44    460.17 o 
   6   3   2       31.04       33.25     10.51 o 
   7   3   2     3895.46     3609.05     71.33 o 
   8   3   2      449.16      533.18     28.64 o 
   9   3   2    15098.15    14751.63    269.00 o 
  10   3   2     1097.67     1142.56     47.10 o 
  11   3   2     3756.80     3650.39     78.42 o 
  12   3   2       88.20      104.70     31.32 o 
  13   3   2       24.50       41.85     37.47 o 
  14   3   2     3745.06     4094.30    124.24 o 
  15   3   2        0.48      -34.81     57.15 o 
 -15   4   2        4.76      -42.24     53.01 o 
 -14   4   2      330.21      344.57     73.72 o 
 -13   4   2       90.37       53.84     52.18 o 
 -12   4   2      914.40      956.02     49.30 o 
 -11   4   2     1929.98     1719.96     56.49 o 
 -10   4   2     2479.67     2481.50     59.77 o 
  -9   4   2        0.54        3.48     26.90 o 
  -8   4   2      708.86      697.09     27.94 o 
  -7   4   2      664.27      674.99     25.38 o 
  -6   4   2    23529.88    22670.51    661.49 o 
  -5   4   2      607.16      812.67     22.62 o 
  -4   4   2        1.92        2.09      7.86 o 
  -3   4   2     3353.95     3379.89     90.58 o 
  -2   4   2     6733.21     6460.32    232.53 o 
  -1   4   2    26653.22    26602.70    710.63 o 
   0   4   2     6943.20     6619.41    188.28 o 
   1   4   2     1112.76     1089.96     32.40 o 
   2   4   2     5204.83     5081.31     83.18 o 
   3   4   2     7627.69     7680.66    145.02 o 
   4   4   2     1663.57     1891.37     65.49 o 
   5   4   2       15.59       14.58      8.22 o 
   6   4   2        1.72       24.69     15.18 o 
   7   4   2       35.84       48.11     12.79 o 
   8   4   2    16271.11    16395.21    458.57 o 
   9   4   2     4705.55     4632.46     81.66 o 
  10   4   2    10217.96    10255.38    254.77 o 
  11   4   2      784.80      805.12     47.82 o 
  12   4   2       26.82       18.44     26.81 o 
  13   4   2      194.27      124.35     39.71 o 
  14   4   2      192.74      218.40     47.98 o 
  15   4   2       69.74       92.77     69.58 o 
 -15   5   2     1010.10     1061.05    111.82 o 
 -14   5   2        3.79       -8.28     51.35 o 
 -13   5   2        1.17       27.33     47.21 o 
 -12   5   2     2563.57     2848.61    172.70 o 
 -11   5   2       96.36      110.06     36.86 o 
 -10   5   2     2297.26     2199.50     57.67 o 
  -9   5   2     9500.62     9136.70    172.84 o 
  -8   5   2     3954.73     3634.48     63.82 o 
  -7   5   2      305.60      378.78     20.74 o 
  -6   5   2     4254.09     4381.84    162.64 o 
  -5   5   2     1816.92     2083.49     65.25 o 
  -4   5   2    17479.13    17174.92    465.10 o 
  -3   5   2     2181.94     2283.59     68.50 o 
  -2   5   2    24398.56    24753.49    709.80 o 
  -1   5   2      231.43      161.91     11.63 o 
   0   5   2      902.98      811.69     20.60 o 
   1   5   2    33028.14    30508.47    696.76 o 
   2   5   2    19552.86    20640.14    261.53 o 
   3   5   2     1907.99     1778.48     31.44 o 
   4   5   2    10203.73     9961.31    205.73 o 
   5   5   2     9597.16     9404.24    252.37 o 
   6   5   2     1036.36     1023.12     35.62 o 
   7   5   2    19404.65    19334.26    680.75 o 
   8   5   2     1131.14     1164.37     44.07 o 
   9   5   2     3310.44     3327.64    114.71 o 
  10   5   2     5364.94     5471.37    112.37 o 
  11   5   2     2925.51     3093.14     85.84 o 
  12   5   2      906.58      914.18     65.15 o 
  13   5   2     1204.22     1299.44     60.66 o 
  14   5   2     1338.62     1267.30    116.79 o 
 -15   6   2      487.01      308.13     81.17 o 
 -14   6   2       49.60        5.80     53.84 o 
 -13   6   2     2267.77     2668.65    175.19 o 
 -12   6   2        7.07       24.43     33.97 o 
 -11   6   2     1658.25     1731.52     86.97 o 
 -10   6   2     1395.80     1451.07     65.87 o 
  -9   6   2     8267.01     8031.13    247.37 o 
  -8   6   2      936.82      934.95     46.12 o 
  -7   6   2    14696.23    14855.22    500.89 o 
  -6   6   2     5304.94     5430.63    164.83 o 
  -5   6   2    31218.11    31281.08   1070.72 o 
  -4   6   2      147.10      139.56     13.96 o 
  -3   6   2    29103.57    28895.79    728.02 o 
  -2   6   2    37383.82    37625.90   1384.20 o 
  -1   6   2     1093.82      935.16     45.43 o 
   0   6   2      258.72      242.97     15.22 o 
   1   6   2     6645.66     6187.15    149.20 o 
   2   6   2     4387.57     4172.89    154.49 o 
   3   6   2     9952.89    10216.76    190.03 o 
   4   6   2    11512.92    11799.56    251.06 o 
   5   6   2     1548.77     1554.88     57.55 o 
   6   6   2     4001.34     3872.02    118.44 o 
   7   6   2      112.49      138.43     21.55 o 
   8   6   2     8186.50     8180.64    343.13 o 
   9   6   2       43.62       38.86     21.87 o 
  10   6   2      141.46      159.94     32.78 o 
  11   6   2       25.23       43.81     22.50 o 
  12   6   2     5877.25     6267.49    219.97 o 
  13   6   2       90.83       57.49     68.75 o 
  14   6   2        7.07      -55.50     55.50 o 
 -14   7   2     3072.94     2911.47    148.27 o 
 -13   7   2        2.92      -12.79     35.71 o 
 -12   7   2        6.94      -10.75     44.31 o 
 -11   7   2        3.29      -28.95     28.95 o 
 -10   7   2     1408.99     1428.59     66.15 o 
  -9   7   2       44.22       44.30     28.40 o 
  -8   7   2    17769.71    17694.36    398.80 o 
  -7   7   2     2088.37     2036.70     55.86 o 
  -6   7   2      880.34      891.47     67.43 o 
  -5   7   2      137.00      124.15     10.80 o 
  -4   7   2        0.16        1.15      9.40 o 
  -3   7   2     7069.78     8142.02    258.36 o 
  -2   7   2    24558.18    24586.09    667.47 o 
  -1   7   2     5982.70     6096.05    158.12 o 
   0   7   2    64320.20    60830.40   1810.53 o 
   1   7   2     5612.73     5416.49    110.16 o 
   2   7   2     3403.91     3399.60     96.60 o 
   3   7   2      450.18      424.93     27.34 o 
   4   7   2      162.62      152.82     14.28 o 
   5   7   2      285.97      341.23     58.76 o 
   6   7   2    10917.32    10843.59    231.47 o 
   7   7   2     2907.56     3060.49    157.57 o 
   8   7   2    12653.70    12925.81    588.18 o 
   9   7   2     1878.82     1982.63     56.63 o 
  10   7   2      844.12      847.26     55.23 o 
  11   7   2      326.26      370.77     37.32 o 
  12   7   2       18.31       51.87     39.19 o 
  13   7   2      497.99      463.11     64.19 o 
  14   7   2     2722.91     2897.83    108.77 o 
 -14   8   2     2898.75     3000.10    152.41 o 
 -13   8   2      171.49      164.74     45.97 o 
 -12   8   2     3740.96     3683.31    197.13 o 
 -11   8   2        4.06       -7.66     31.33 o 
 -10   8   2      873.00      850.62     58.57 o 
  -9   8   2     9112.33     8857.31    226.95 o 
  -8   8   2      103.91      116.71     31.03 o 
  -7   8   2     3025.89     2795.46    197.55 o 
  -6   8   2     6109.79     5646.49    152.41 o 
  -5   8   2     1354.99     1503.18     56.79 o 
  -4   8   2     5256.06     5345.71    128.60 o 
  -3   8   2     2072.73     2551.61     65.28 o 
  -2   8   2    51700.05    51830.16   1212.82 o 
  -1   8   2     5506.07     5723.09    170.25 o 
   0   8   2     4279.59     4695.48    110.87 o 
   1   8   2        4.23       18.61     10.18 o 
   2   8   2        5.08       19.94      9.62 o 
   3   8   2     5065.54     5484.05    237.62 o 
   4   8   2    15079.43    14810.38    356.98 o 
   5   8   2       12.45       15.58     11.90 o 
   6   8   2    41699.18    42442.31   1437.95 o 
   7   8   2     3113.74     2892.03     59.94 o 
   8   8   2     1585.27     1546.29     50.18 o 
   9   8   2       51.66       88.66     27.15 o 
  10   8   2      722.48      784.73     47.22 o 
  11   8   2     1552.98     1616.76    125.49 o 
  12   8   2    10108.60     9566.84    267.13 o 
  13   8   2      726.51      724.45    135.84 o 
  14   8   2      915.22      881.51     76.30 o 
 -14   9   2      748.79      674.23     96.91 o 
 -13   9   2      304.09      329.74     52.40 o 
 -12   9   2      913.82      881.68    114.31 o 
 -11   9   2       40.64       14.08     35.14 o 
 -10   9   2        4.29       -4.53     31.03 o 
  -9   9   2      835.14      843.88     58.26 o 
  -8   9   2     2410.48     2476.90    123.42 o 
  -7   9   2       10.88        3.12     28.16 o 
  -6   9   2     4376.07     4290.90     89.61 o 
  -5   9   2      966.56      937.77     38.23 o 
  -4   9   2     5347.11     5339.21    164.27 o 
  -3   9   2        2.77       22.66     11.11 o 
  -2   9   2     7386.28     6941.92    261.59 o 
  -1   9   2    11666.35    11166.97    255.89 o 
   0   9   2    10490.38     9686.75    289.50 o 
   1   9   2     2225.59     1955.88     53.24 o 
   2   9   2     3347.52     3384.95    114.41 o 
   3   9   2     1567.53     1546.02     75.26 o 
   4   9   2     6532.06     6317.79    150.83 o 
   5   9   2     1937.15     1759.32     43.01 o 
   6   9   2      815.04      773.60     39.09 o 
   7   9   2      381.41      411.33     45.18 o 
   8   9   2       61.33       94.24     23.76 o 
   9   9   2      250.07      260.08     40.36 o 
  10   9   2     6751.86     6515.48    262.99 o 
  11   9   2     3114.70     3212.92    130.04 o 
  12   9   2      338.21      350.04     53.30 o 
  13   9   2     3513.96     3606.17    117.96 o 
  14   9   2     1419.57     1519.97     89.83 o 
 -14  10   2      518.96      401.97     59.39 o 
 -13  10   2      227.60      189.72     72.06 o 
 -12  10   2      104.40      138.12     43.29 o 
 -11  10   2      267.48      300.12     48.60 o 
 -10  10   2     5448.67     5177.04    119.19 o 
  -9  10   2     3737.15     3809.36    105.19 o 
  -8  10   2        0.41       21.12     28.70 o 
  -7  10   2     1939.40     1868.64     70.57 o 
  -6  10   2     1787.69     1737.66     78.85 o 
  -5  10   2     1426.59     1473.60     75.34 o 
  -4  10   2      417.09      449.94     23.27 o 
  -3  10   2     7615.19     8174.39    220.10 o 
  -2  10   2      820.59      748.70     29.20 o 
  -1  10   2     9088.75     8710.06    211.85 o 
   0  10   2     9022.76     8346.48    337.74 o 
   1  10   2     5538.76     5088.73    132.92 o 
   2  10   2    21041.45    20255.75    698.20 o 
   3  10   2     1100.37     1034.67     53.44 o 
   4  10   2      468.80      458.08     29.83 o 
   5  10   2     1857.95     1935.35     64.13 o 
   6  10   2       11.35       -1.24     25.18 o 
   7  10   2     3422.96     3291.49    119.69 o 
   8  10   2     1897.22     2039.37    197.55 o 
   9  10   2      307.39      242.76     42.76 o 
  10  10   2     3188.94     3220.80    125.90 o 
  11  10   2        0.55       33.83     38.28 o 
  12  10   2      463.06      396.20     55.05 o 
  13  10   2      522.77      544.54     63.22 o 
 -13  11   2      951.50      892.40     74.32 o 
 -12  11   2     6877.80     7078.62    397.58 o 
 -11  11   2       92.01      103.70     42.71 o 
 -10  11   2     6142.91     6187.29    433.20 o 
  -9  11   2      494.58      458.76     59.22 o 
  -8  11   2      672.99      628.55     53.87 o 
  -7  11   2     3072.65     3083.72    123.42 o 
  -6  11   2     7212.38     7180.44    227.66 o 
  -5  11   2     1113.78     1136.57     69.54 o 
  -4  11   2    53067.98    54023.43   2064.93 o 
  -3  11   2      198.78      244.37     19.26 o 
  -2  11   2    10860.58    10569.84    290.52 o 
  -1  11   2     4238.92     4296.54    101.86 o 
   0  11   2      367.88      341.62     20.96 o 
   1  11   2     2149.97     1921.49     70.06 o 
   2  11   2    16704.53    15842.81    443.79 o 
   3  11   2      730.79      678.38     36.89 o 
   4  11   2    12294.23    11986.33    301.43 o 
   5  11   2     4263.03     4119.18    103.95 o 
   6  11   2      191.52      185.04     33.67 o 
   7  11   2      272.22      218.17     37.47 o 
   8  11   2     1737.75     1722.48    154.89 o 
   9  11   2       51.09       42.52     36.88 o 
  10  11   2     3624.49     3762.39    107.47 o 
  11  11   2      425.94      449.18     55.35 o 
  12  11   2      243.88      224.23     50.28 o 
  13  11   2       93.03       51.38     47.15 o 
 -13  12   2     1245.69     1368.73    147.02 o 
 -12  12   2       95.90      167.11     47.86 o 
 -11  12   2     2422.37     2557.96    185.12 o 
 -10  12   2      910.06     1050.15    154.89 o 
  -9  12   2      178.10      157.79     40.70 o 
  -8  12   2     1088.56     1138.78     81.17 o 
  -7  12   2     1009.80      998.83     61.20 o 
  -6  12   2     2829.66     2926.48    107.35 o 
  -5  12   2      845.01      823.03     43.93 o 
  -4  12   2      508.48      600.82     61.62 o 
  -3  12   2     1982.08     2048.66     95.88 o 
  -2  12   2     1088.50      978.92     52.92 o 
  -1  12   2      426.91      491.20     26.61 o 
   0  12   2     9404.72     8917.13    272.35 o 
   1  12   2       90.11      116.95     17.17 o 
   2  12   2    12178.41    11822.79    266.37 o 
   3  12   2     3795.73     3953.48    150.33 o 
   4  12   2      781.99      848.54     39.85 o 
   5  12   2     5002.53     4916.50    208.32 o 
   6  12   2     2365.42     2226.30    102.71 o 
   7  12   2      633.41      665.60     83.24 o 
   8  12   2     5027.60     5097.90    167.32 o 
   9  12   2      677.18      776.88     64.72 o 
  10  12   2     1737.38     1826.94    143.30 o 
  11  12   2      468.87      515.67     59.12 o 
  12  12   2      225.72      194.31     49.16 o 
 -12  13   2     2728.63     2706.46    148.68 o 
 -11  13   2      231.65      273.19     52.12 o 
 -10  13   2      187.62      234.84     48.61 o 
  -9  13   2      591.49      611.71     58.27 o 
  -8  13   2     2320.52     2326.07    173.94 o 
  -7  13   2      329.52      328.85     43.56 o 
  -6  13   2     1621.22     1716.07     56.85 o 
  -5  13   2      183.17      161.78     27.57 o 
  -4  13   2     9508.54     9508.67    305.49 o 
  -3  13   2      164.23      158.82     25.26 o 
  -2  13   2     5199.51     5087.96    136.05 o 
  -1  13   2      390.23      388.63     30.25 o 
   0  13   2     4114.55     3807.40    104.37 o 
   1  13   2     4873.17     4569.13    138.26 o 
   2  13   2     6181.45     6272.09     98.84 o 
   3  13   2    13417.54    13076.89    452.28 o 
   4  13   2     1812.62     1889.32     79.45 o 
   5  13   2     2800.63     2814.64    172.29 o 
   6  13   2     1719.68     1771.42    119.69 o 
   7  13   2     5753.42     5605.60    286.18 o 
   8  13   2      250.89      260.64     45.67 o 
   9  13   2     4798.01     5002.19    311.85 o 
  10  13   2     2377.09     2414.53    125.07 o 
  11  13   2      767.82      848.89     72.60 o 
  12  13   2      133.51      141.80     50.05 o 
 -12  14   2      914.64      941.40    179.33 o 
 -11  14   2     2261.48     2070.68    109.34 o 
 -10  14   2      542.47      613.14     66.68 o 
  -9  14   2      290.12      318.43     49.36 o 
  -8  14   2      519.56      520.46     56.50 o 
  -7  14   2      855.03      939.71     65.89 o 
  -6  14   2     4037.80     4098.39    186.44 o 
  -5  14   2    10351.72    10523.39    487.27 o 
  -4  14   2     3715.34     3762.56    129.54 o 
  -3  14   2     3378.14     3336.68     69.87 o 
  -2  14   2     8793.02     8449.22    415.12 o 
  -1  14   2     1271.84     1321.65     39.92 o 
   0  14   2       41.37       26.20     17.13 o 
   1  14   2        1.02      -19.34     19.34 o 
   2  14   2     1515.62     1563.50     50.83 o 
   3  14   2     6014.19     6229.75    198.97 o 
   4  14   2    14542.41    14079.81    317.65 o 
   5  14   2      452.13      390.77     46.26 o 
   6  14   2     3863.18     3748.16    111.82 o 
   7  14   2        2.75       -3.94     33.91 o 
   8  14   2       36.33      -12.73     36.84 o 
   9  14   2       53.85       41.30     40.70 o 
  10  14   2      231.86      220.43     50.11 o 
  11  14   2       40.29       27.32     44.19 o 
  12  14   2     2632.61     2593.91    122.59 o 
 -11  15   2        2.35       -4.34     41.73 o 
 -10  15   2     1198.73     1117.74     77.29 o 
  -9  15   2      172.72      195.89     47.44 o 
  -8  15   2    13445.02    13219.23    193.57 o 
  -7  15   2     1108.26      996.05     69.99 o 
  -6  15   2     4133.94     4101.74    308.13 o 
  -5  15   2      661.74      673.91     55.52 o 
  -4  15   2     3533.82     3717.15    165.89 o 
  -3  15   2        1.96       25.27     24.27 o 
  -2  15   2     4342.71     4483.12    134.82 o 
  -1  15   2       40.38       38.74     18.60 o 
   0  15   2     4969.88     4867.77    110.11 o 
   1  15   2     2408.14     2475.64    105.66 o 
   2  15   2        4.29       -8.83     21.58 o 
   3  15   2      281.96      240.08     29.98 o 
   4  15   2      322.42      280.45     42.74 o 
   5  15   2     3797.52     3669.81    154.89 o 
   6  15   2     6273.90     6244.39    209.97 o 
   7  15   2       34.35       37.48     39.51 o 
   8  15   2      547.23      544.01     58.81 o 
   9  15   2       41.84        6.24     40.09 o 
  10  15   2      984.29      897.68     74.94 o 
  11  15   2      631.43      690.98     72.32 o 
 -11  16   2      456.64      512.00     75.38 o 
 -10  16   2      253.99      205.80     50.64 o 
  -9  16   2     5410.96     5374.37    136.75 o 
  -8  16   2      385.14      374.82     54.76 o 
  -7  16   2     5142.20     5037.49    125.32 o 
  -6  16   2    10709.85    10436.78    167.50 o 
  -5  16   2     3649.21     3597.60     80.90 o 
  -4  16   2      419.12      436.92     38.06 o 
  -3  16   2     3417.76     3449.65     96.89 o 
  -2  16   2     3970.88     3884.31    115.87 o 
  -1  16   2     7770.13     7746.52    268.18 o 
   0  16   2      223.57      240.63     30.92 o 
   1  16   2     6281.08     6377.92    220.23 o 
   2  16   2      391.11      402.09     35.75 o 
   3  16   2       26.76       41.66     25.09 o 
   4  16   2     5830.48     5751.30    122.96 o 
   5  16   2     2244.43     2303.51     88.42 o 
   6  16   2     2821.46     2682.57     96.92 o 
   7  16   2      856.99      971.99     91.53 o 
   8  16   2      368.80      300.42     58.40 o 
   9  16   2       43.68       24.08     42.31 o 
  10  16   2      424.13      487.38     88.21 o 
 -10  17   2      166.35      153.90     51.81 o 
  -9  17   2      167.68      216.22     51.19 o 
  -8  17   2     2465.17     2359.16     98.40 o 
  -7  17   2        1.06      -34.65     37.19 o 
  -6  17   2      302.20      272.68     49.19 o 
  -5  17   2      204.90      138.98     41.73 o 
  -4  17   2     6038.86     6232.67    204.54 o 
  -3  17   2     9459.02     9564.35    177.66 o 
  -2  17   2      540.73      584.59     43.80 o 
  -1  17   2     3353.29     3463.05    135.43 o 
   0  17   2     1110.28     1115.97     65.89 o 
   1  17   2      855.21      840.04     49.32 o 
   2  17   2      700.96      755.99     47.08 o 
   3  17   2     2213.08     2140.40     82.69 o 
   4  17   2      415.42      452.44     53.53 o 
   5  17   2    11594.85    11441.03    176.83 o 
   6  17   2     1974.12     1867.37     88.11 o 
   7  17   2     1152.32     1151.48     77.02 o 
   8  17   2       69.85       58.33     43.63 o 
   9  17   2      101.59       57.39     45.39 o 
  10  17   2     1863.16     1893.56    125.49 o 
  -9  18   2     1657.88     1709.43     93.38 o 
  -8  18   2       20.07        0.14     42.44 o 
  -7  18   2     1983.42     2029.37     93.62 o 
  -6  18   2     3033.44     3106.12    106.55 o 
  -5  18   2        9.93        8.54     38.06 o 
  -4  18   2       32.63       17.06     29.90 o 
  -3  18   2      118.56      121.96     33.00 o 
  -2  18   2     2456.71     2429.20    125.49 o 
  -1  18   2     5269.92     5369.08    137.08 o 
   0  18   2     4125.70     4115.18    106.58 o 
   1  18   2     2814.82     2828.16    154.93 o 
   2  18   2     5067.42     5097.81    119.76 o 
   3  18   2      689.32      816.43     65.32 o 
   4  18   2      357.06      241.15     47.73 o 
   5  18   2     3224.07     3073.46    103.65 o 
   6  18   2      436.06      448.06     57.97 o 
   7  18   2      950.65      929.08     74.59 o 
   8  18   2     2557.93     2571.90    105.72 o 
   9  18   2        9.49       36.59     47.12 o 
  -8  19   2       33.44        9.06     43.56 o 
  -7  19   2     1188.09     1179.76    153.65 o 
  -6  19   2     1435.00     1459.55     85.18 o 
  -5  19   2     1530.50     1516.70     82.84 o 
  -4  19   2    11980.93    12438.77    355.18 o 
  -3  19   2      936.53      951.20     56.70 o 
  -2  19   2     1255.43     1154.94     72.04 o 
  -1  19   2        0.01      -24.75     35.40 o 
   0  19   2       70.90       43.83     38.92 o 
   1  19   2     2751.88     2761.88    113.89 o 
   2  19   2     3251.47     3278.25    102.84 o 
   3  19   2      497.98      490.39     57.17 o 
   4  19   2     1570.52     1578.83     98.57 o 
   5  19   2      113.47      151.58     45.95 o 
   6  19   2        5.72      -11.41     39.81 o 
   7  19   2      444.31      413.39     60.90 o 
   8  19   2      186.96      163.71     52.70 o 
  -7  20   2       43.10        1.90     43.63 o 
  -6  20   2      365.36      329.22     56.14 o 
  -5  20   2     3965.94     4067.54    120.89 o 
  -4  20   2      137.89      193.67     47.86 o 
  -3  20   2     4256.05     4333.86    119.75 o 
  -2  20   2      368.33      431.74     55.23 o 
  -1  20   2      415.79      384.55     54.16 o 
   0  20   2     1333.46     1349.60     78.18 o 
   1  20   2     1308.10     1271.06     78.38 o 
   2  20   2     2701.10     2879.17    148.27 o 
   3  20   2     4529.33     4542.94    121.74 o 
   4  20   2        7.80       24.85     61.29 o 
   5  20   2      187.32      147.58     47.15 o 
   6  20   2       14.96        3.67     43.02 o 
   7  20   2       39.34      -43.02     43.02 o 
  -6  21   2      634.86      597.26     66.77 o 
  -5  21   2      344.04      284.46     54.72 o 
  -4  21   2      217.54      161.52     72.89 o 
  -3  21   2      815.84      819.34     91.11 o 
  -2  21   2     1811.35     1964.73     92.21 o 
  -1  21   2        9.20       58.41     43.82 o 
   0  21   2     5663.41     5693.64    136.37 o 
   1  21   2     3409.31     3539.32    162.35 o 
   2  21   2      335.81      278.31     77.03 o 
   3  21   2     1362.81     1266.47    117.62 o 
   4  21   2       50.43       -4.35     44.73 o 
   5  21   2      180.03       96.81     47.98 o 
   6  21   2      569.53      587.39     68.80 o 
  -4  22   2      536.47      478.76     91.11 o 
  -3  22   2     1049.16     1017.15    114.31 o 
  -2  22   2     2213.95     2187.94    106.85 o 
  -1  22   2      214.20      204.58     52.94 o 
   0  22   2      173.58       81.96     46.23 o 
   1  22   2       11.04      -28.99     56.32 o 
   2  22   2      821.47      786.88    105.19 o 
   3  22   2     1639.32     1760.13    134.18 o 
   4  22   2      889.40      860.15     96.50 o 
 -15   0   3     2491.83     2903.19    147.44 o 
 -13   0   3       24.47       13.25     44.73 o 
 -11   0   3       19.25       12.84     24.01 o 
  -9   0   3    10057.39     9499.76    161.52 o 
  -7   0   3     2231.20     2045.07     73.72 o 
  -5   0   3     6629.71     6411.03    102.71 o 
  -1   0   3    69138.68    73909.91    406.69 o 
   1   0   3    39460.45    41208.71    486.12 o 
   3   0   3     4396.02     4287.70    101.23 o 
   5   0   3    68535.23    69356.47   1360.44 o 
   7   0   3     1396.21     1255.35     34.26 o 
   9   0   3        9.74        5.30     21.89 o 
  11   0   3     1206.03     1393.20    101.88 o 
  13   0   3    10070.34     9826.11    239.38 o 
  15   0   3      329.09      166.49     70.41 o 
 -15   1   3     5905.68     6103.73    202.93 o 
 -14   1   3        1.95      -16.57     53.84 o 
 -13   1   3     1567.49     1402.42    146.19 o 
 -12   1   3      467.63      468.64     36.48 o 
 -11   1   3     4431.79     4341.59     92.83 o 
 -10   1   3      616.07      615.47     41.79 o 
  -9   1   3     2453.31     2335.83     52.10 o 
  -8   1   3     4953.52     4740.04     84.90 o 
  -7   1   3     3348.74     2668.00     58.43 o 
  -6   1   3    16451.91    15092.59    116.34 o 
  -5   1   3     2183.11     2123.53     45.58 o 
  -4   1   3    17002.22    15778.77    595.55 o 
  -3   1   3       36.44       22.36     15.74 o 
  -2   1   3    55915.93    60633.94    337.12 o 
  -1   1   3     5975.03     6226.46    120.93 o 
   0   1   3    39298.39    41758.11   1152.59 o 
   1   1   3     3567.20     3646.84     49.35 o 
   2   1   3    78506.28    79051.98    972.59 o 
   3   1   3    17050.46    17256.45    234.21 o 
   4   1   3       48.65       63.19      7.42 o 
   5   1   3     5126.12     4962.56     58.90 o 
   6   1   3     1849.08     1710.42     24.77 o 
   7   1   3     3292.16     3112.81     38.64 o 
   8   1   3     2128.27     1960.67     35.05 o 
   9   1   3     1503.73     1475.27     40.38 o 
  10   1   3      422.55      430.64     34.35 o 
  11   1   3    23335.76    22916.19    226.91 o 
  12   1   3       51.80      101.21     39.23 o 
  13   1   3      266.10      325.91     50.95 o 
  14   1   3        6.29       44.36     40.09 o 
  15   1   3      302.54      292.09     53.88 o 
 -15   2   3      506.84      362.79     77.03 o 
 -14   2   3     4368.75     3860.70    161.52 o 
 -13   2   3     1428.76     1538.98     99.40 o 
 -12   2   3     2439.21     2391.17     64.39 o 
 -11   2   3      122.14       76.93     23.73 o 
 -10   2   3     2951.04     2883.21     63.05 o 
  -9   2   3     4314.19     4217.28     66.00 o 
  -8   2   3      274.01      249.92     22.96 o 
  -7   2   3     4537.58     4633.50    109.34 o 
  -6   2   3      684.27      569.87     52.18 o 
  -5   2   3    11803.18    11696.11    598.03 o 
  -4   2   3       30.62       39.21     12.94 o 
  -3   2   3     1083.43     1037.41    115.13 o 
  -2   2   3     3047.35     2986.22    143.71 o 
  -1   2   3    52165.97    54632.57   1980.46 o 
   0   2   3    18195.36    18780.81     86.92 o 
   1   2   3     8360.60     8370.20    136.40 o 
   2   2   3      407.48      423.86     15.28 o 
   3   2   3    35839.27    36745.24    709.88 o 
   4   2   3        4.04       19.17      9.40 o 
   5   2   3    15892.75    15770.68    159.65 o 
   6   2   3     4621.70     4713.89     63.22 o 
   7   2   3       99.90      106.73     11.17 o 
   8   2   3     3447.00     3301.75     71.08 o 
   9   2   3    19804.01    20107.66    425.97 o 
  10   2   3     7119.70     7176.34    107.76 o 
  11   2   3      676.38      813.99     48.92 o 
  12   2   3     2704.88     2668.34     92.25 o 
  13   2   3     2809.96     2964.68    101.62 o 
  14   2   3      134.18      117.13     44.80 o 
  15   2   3     1324.15     1421.87     87.27 o 
 -15   3   3      148.84      118.45     63.78 o 
 -13   3   3      288.30      276.65     61.29 o 
 -12   3   3     1457.30     1528.51     55.53 o 
 -11   3   3    11676.78    11757.71    181.17 o 
 -10   3   3     1608.33     1573.51     50.85 o 
  -9   3   3       12.10        6.00     17.10 o 
  -8   3   3      398.92      476.89     29.85 o 
  -7   3   3       87.15       68.59     22.29 o 
  -6   3   3     1990.36     1890.61    109.82 o 
  -5   3   3      397.61      343.03     22.54 o 
  -4   3   3    19165.91    19614.73   1166.85 o 
  -3   3   3    15309.61    15586.26   1248.66 o 
  -2   3   3     1491.14     1376.28     63.34 o 
  -1   3   3    12326.18    11901.04    447.97 o 
   0   3   3     1693.71     1645.57     22.89 o 
   1   3   3     9179.73     8802.79    135.79 o 
   2   3   3     4066.00     4439.59     96.55 o 
   3   3   3     4500.31     4196.85    109.18 o 
   4   3   3      173.65      244.42     15.90 o 
   5   3   3     1599.64     1720.02     27.11 o 
   6   3   3     2818.96     2864.46     66.53 o 
   7   3   3    43240.32    43480.18   1015.69 o 
   8   3   3     2775.58     2828.32     80.34 o 
   9   3   3     6371.38     6664.83    228.59 o 
  10   3   3     1144.68     1150.98     49.95 o 
  11   3   3      520.00      548.94     41.52 o 
  12   3   3     1096.23     1281.21     70.87 o 
  13   3   3     1911.02     2053.25    151.58 o 
  14   3   3      176.48      212.90     49.16 o 
 -15   4   3      247.75       92.77     63.78 o 
 -13   4   3     8883.07     8873.80    185.12 o 
 -12   4   3      187.09      200.82     40.12 o 
 -11   4   3     2324.15     2390.45     80.25 o 
 -10   4   3      106.34      108.12     24.09 o 
  -9   4   3      762.67      715.53     47.47 o 
  -8   4   3     1485.91     1493.71     35.39 o 
  -7   4   3    10195.47    10263.27    241.45 o 
  -6   4   3     2900.01     3278.89    100.07 o 
  -5   4   3    36229.84    33361.93   1048.18 o 
  -4   4   3     7527.60     7718.66    367.95 o 
  -3   4   3     5764.81     5177.71    158.54 o 
  -2   4   3      308.87      265.43     16.02 o 
  -1   4   3    18388.12    17940.31    636.15 o 
   0   4   3       15.07       24.32      6.91 o 
   1   4   3    41918.23    41765.17    632.77 o 
   2   4   3    23739.09    24603.67    605.48 o 
   3   4   3    27060.12    26450.54    472.77 o 
   4   4   3     5530.04     5718.77     59.86 o 
   5   4   3     8450.22     8772.49    236.24 o 
   6   4   3     7537.95     7696.65    161.28 o 
   7   4   3     3668.44     3811.69     82.61 o 
   8   4   3     2228.97     2206.60     81.54 o 
   9   4   3     6181.41     6009.05    121.35 o 
  10   4   3       66.88       87.88     25.96 o 
  11   4   3     1049.28     1123.24     75.76 o 
  12   4   3      113.05       66.28     29.30 o 
  13   4   3     3251.69     3406.20    247.25 o 
  14   4   3     1459.11     1489.75    155.72 o 
 -14   5   3     2284.16     2132.04    126.73 o 
 -13   5   3       30.99       -3.80     38.93 o 
 -12   5   3     3733.30     3564.96     99.56 o 
 -11   5   3    11407.59    10786.32    460.53 o 
 -10   5   3      679.58      691.68     40.62 o 
  -9   5   3     1601.85     1601.45     73.10 o 
  -8   5   3     5092.79     4892.97    176.93 o 
  -7   5   3    19638.64    20355.26    647.10 o 
  -6   5   3    14164.30    14062.32    363.41 o 
  -5   5   3      773.91      910.32     39.70 o 
  -4   5   3    38588.15    39312.96   1176.25 o 
  -3   5   3    23373.21    23043.89    782.25 o 
  -2   5   3      148.69      231.21     15.54 o 
  -1   5   3     3897.64     3451.23    122.78 o 
   0   5   3     9814.61    10018.72    217.22 o 
   1   5   3    24483.58    24866.72    371.63 o 
   2   5   3     4260.00     4138.48    109.00 o 
   3   5   3    31018.89    32057.02    344.20 o 
   4   5   3    19468.55    20158.72    332.19 o 
   5   5   3        6.75       -0.51     16.47 o 
   6   5   3     2207.38     2195.00     51.15 o 
   7   5   3    50167.17    50817.57   1041.61 o 
   8   5   3     8464.64     8263.10    213.76 o 
   9   5   3     2389.16     2402.76     65.91 o 
  10   5   3     2752.33     2890.31     60.73 o 
  11   5   3     1102.52     1115.12     53.38 o 
  12   5   3      620.23      555.55     58.51 o 
  13   5   3      487.61      498.92     46.04 o 
  14   5   3       89.15      130.37     46.76 o 
 -14   6   3     1293.34     1368.35    113.48 o 
 -13   6   3      657.93      777.03     64.70 o 
 -12   6   3     1739.64     1641.48     75.53 o 
 -11   6   3      595.89      542.43     59.64 o 
 -10   6   3     1875.44     1718.08     69.70 o 
  -9   6   3    16247.23    15595.17    219.08 o 
  -8   6   3        2.47       20.84     17.51 o 
  -7   6   3      124.59      124.99     15.40 o 
  -6   6   3     1985.48     2291.53     93.15 o 
  -5   6   3     2565.83     2310.77    112.93 o 
  -4   6   3     6916.16     7350.95    250.11 o 
  -3   6   3     7943.10     7573.73    311.49 o 
  -2   6   3     1142.43     1222.29     29.53 o 
  -1   6   3      202.29      110.28     12.05 o 
   0   6   3     1079.60     1313.07     26.08 o 
   1   6   3     3699.77     3414.76    107.33 o 
   2   6   3     1513.22     1543.21     44.98 o 
   3   6   3      152.58      321.06     19.74 o 
   4   6   3     5406.33     5658.29    148.33 o 
   5   6   3    33141.74    32323.16    846.61 o 
   6   6   3     4432.12     4767.56     75.39 o 
   7   6   3      490.40      528.73     50.89 o 
   8   6   3     4380.02     4270.73    130.41 o 
   9   6   3     4145.78     4193.58    115.25 o 
  10   6   3     1620.57     1724.65     50.23 o 
  11   6   3       21.94       32.29     27.47 o 
  12   6   3     1457.41     1521.21     75.45 o 
  13   6   3       75.71       64.96     32.91 o 
  14   6   3     1803.52     1640.86    132.53 o 
 -14   7   3        6.08       -4.14     55.50 o 
 -13   7   3     6436.70     6326.44    447.28 o 
 -12   7   3        4.99       -9.11     32.21 o 
 -11   7   3        0.88      -28.40     28.40 o 
 -10   7   3      915.57      852.27     57.69 o 
  -9   7   3     1286.15     1425.90     64.12 o 
  -8   7   3     2856.23     2750.84    130.04 o 
  -7   7   3    28211.62    27804.54    802.26 o 
  -6   7   3     1341.64     1360.12     44.85 o 
  -5   7   3     2988.67     3328.90     66.34 o 
  -4   7   3    12875.09    13354.95    539.16 o 
  -3   7   3     8146.83     7800.07    155.54 o 
  -2   7   3      260.95      319.57     20.52 o 
  -1   7   3     3077.70     2821.05     66.47 o 
   0   7   3     2614.94     2330.40     87.04 o 
   1   7   3      480.23      473.34     20.60 o 
   2   7   3    34720.03    35505.05    525.55 o 
   3   7   3    54536.20    55576.25    953.10 o 
   4   7   3     2282.96     2311.40     72.52 o 
   5   7   3     2482.23     2424.91    126.43 o 
   6   7   3     2497.30     2560.12     70.90 o 
   7   7   3        4.07      -17.16     17.16 o 
   8   7   3        0.89      -12.60     19.56 o 
   9   7   3     4548.96     4822.33    193.47 o 
  10   7   3     2493.81     2677.49    150.76 o 
  11   7   3     4766.20     4982.06    265.87 o 
  12   7   3       51.70       51.35     42.76 o 
  13   7   3     1027.90     1025.79    113.89 o 
  14   7   3        8.51      -53.01     53.01 o 
 -14   8   3      175.16      207.54     48.90 o 
 -13   8   3      414.99      336.44     51.23 o 
 -12   8   3      252.49      104.74     39.03 o 
 -11   8   3      229.97      107.28     36.26 o 
 -10   8   3       28.98       40.38     32.50 o 
  -9   8   3    19214.03    18316.56    699.50 o 
  -8   8   3     1631.55     1675.14     76.20 o 
  -7   8   3     3244.22     3244.14    177.67 o 
  -6   8   3     2993.93     2810.10     72.01 o 
  -5   8   3      268.81      222.82     16.69 o 
  -4   8   3       80.52       43.93     12.06 o 
  -3   8   3    15676.95    15152.41    425.61 o 
  -2   8   3     1504.96     1660.68     44.85 o 
  -1   8   3    37572.18    35918.81    864.84 o 
   0   8   3       79.76      100.91     13.12 o 
   1   8   3      204.57      142.49     13.42 o 
   2   8   3      283.73      338.14     17.95 o 
   3   8   3     1129.89     1168.31     33.75 o 
   4   8   3       14.69       31.70     13.34 o 
   5   8   3    14441.31    13981.88    476.90 o 
   6   8   3     2201.39     2284.80    117.42 o 
   7   8   3      230.51      238.97     26.84 o 
   8   8   3     3841.35     3820.05    176.31 o 
   9   8   3      260.69      249.07     30.87 o 
  10   8   3        4.28       -3.30     24.43 o 
  11   8   3     1291.05     1273.80    100.91 o 
  12   8   3     1485.78     1548.29    123.00 o 
  13   8   3     2161.68     2078.71     94.86 o 
  14   8   3      112.18       70.18     45.97 o 
 -14   9   3      230.71      246.83     52.62 o 
 -13   9   3      368.69      294.10     51.25 o 
 -12   9   3       25.73       26.74     56.32 o 
 -11   9   3     5453.60     5033.93    118.89 o 
 -10   9   3     6562.06     6067.33    124.13 o 
  -9   9   3       42.51       81.55     32.78 o 
  -8   9   3    11613.66    11156.89    480.00 o 
  -7   9   3     4172.38     3994.18    103.95 o 
  -6   9   3     1287.82     1163.62     53.87 o 
  -5   9   3     3186.83     3106.72     83.69 o 
  -4   9   3     1247.46     1068.02     38.02 o 
  -3   9   3      625.74      531.28     25.19 o 
  -2   9   3    26555.32    25898.81    487.90 o 
  -1   9   3     1339.68     1247.76     37.92 o 
   0   9   3    26273.06    26097.67    628.24 o 
   1   9   3    13665.86    13419.68    477.74 o 
   2   9   3    16649.20    16163.01    357.71 o 
   3   9   3     8496.45     8569.29    115.45 o 
   4   9   3    23564.47    23593.45    586.63 o 
   5   9   3     3219.04     3300.28    159.03 o 
   6   9   3     8305.37     7967.10    459.29 o 
   7   9   3      873.41      865.63     49.02 o 
   8   9   3     1566.06     1691.26     80.27 o 
   9   9   3      210.85      241.20     31.38 o 
  10   9   3      186.88      212.48     61.29 o 
  11   9   3     3556.29     3417.20    190.66 o 
  12   9   3       65.19       86.19     43.63 o 
  13   9   3      162.93       75.18     53.01 o 
 -14  10   3     1686.21     1738.66    154.06 o 
 -13  10   3     5820.78     5847.86    408.35 o 
 -12  10   3      983.53     1000.57     73.20 o 
 -11  10   3     1311.32     1378.94    100.64 o 
 -10  10   3       70.13       70.03     36.19 o 
  -9  10   3      802.62      715.55     56.19 o 
  -8  10   3     3779.21     3729.01    145.37 o 
  -7  10   3     4443.62     4270.58    118.03 o 
  -6  10   3      955.72      848.20     41.67 o 
  -5  10   3    20195.27    19374.62    763.14 o 
  -4  10   3      335.56      285.53     24.08 o 
  -3  10   3       24.30       40.01     13.71 o 
  -2  10   3        0.22        1.95     12.28 o 
  -1  10   3     6493.89     6464.16    173.71 o 
   0  10   3     1982.02     2107.41     44.65 o 
   1  10   3    22283.15    21972.66    726.90 o 
   2  10   3    12084.11    11893.39    319.09 o 
   3  10   3       14.18        2.65     15.72 o 
   4  10   3     4594.74     4809.56    128.96 o 
   5  10   3      765.31      714.62     50.05 o 
   6  10   3      492.89      468.58     53.01 o 
   7  10   3      875.31      818.65     55.02 o 
   8  10   3     3390.33     3539.38    135.09 o 
   9  10   3     5670.73     5716.32    328.42 o 
  10  10   3     3930.70     4229.43    213.70 o 
  11  10   3        7.13      -35.60     35.60 o 
  12  10   3     1805.41     1722.50     88.39 o 
  13  10   3      509.54      419.44     60.84 o 
 -13  11   3       56.13      122.17     46.86 o 
 -12  11   3       64.83       45.21     42.39 o 
 -11  11   3     7374.84     7033.10    340.43 o 
 -10  11   3      359.11      403.25     50.96 o 
  -9  11   3      771.55      745.47     59.74 o 
  -8  11   3     2871.20     2824.17    132.94 o 
  -7  11   3     2525.34     2490.46     80.21 o 
  -6  11   3     6066.07     6013.66    163.16 o 
  -5  11   3      761.75      664.39     39.98 o 
  -4  11   3     2406.81     2631.92    159.60 o 
  -3  11   3    10779.30    10686.32    169.65 o 
  -2  11   3     1955.15     1975.13     51.03 o 
  -1  11   3     4787.16     5020.90    111.97 o 
   0  11   3       54.97       47.52     14.77 o 
   1  11   3     4411.97     4135.75    131.27 o 
   2  11   3    12566.09    13032.09    428.96 o 
   3  11   3     2197.97     1983.00     48.87 o 
   4  11   3     1200.82     1161.81     40.68 o 
   5  11   3       27.02       33.41     26.06 o 
   6  11   3      615.02      662.02     52.70 o 
   7  11   3     6401.50     6494.19    559.93 o 
   8  11   3       10.31        0.83     32.80 o 
   9  11   3      227.03      292.75     47.15 o 
  10  11   3      755.48      667.86     61.74 o 
  11  11   3        5.18      -30.87     37.36 o 
  12  11   3      176.09      166.54     40.00 o 
  13  11   3     2110.11     2054.61    101.33 o 
 -13  12   3     1999.01     2057.72    163.59 o 
 -12  12   3      303.33      341.85     67.09 o 
 -11  12   3     1941.90     2021.99    147.85 o 
 -10  12   3     4116.80     4274.36    280.38 o 
  -9  12   3      486.43      471.50     51.83 o 
  -8  12   3      220.66      200.02     39.23 o 
  -7  12   3      558.29      561.24     50.07 o 
  -6  12   3      521.58      530.14     38.64 o 
  -5  12   3    17684.51    17521.84    514.63 o 
  -4  12   3     6300.38     6212.25    220.02 o 
  -3  12   3     3342.34     3349.47     67.43 o 
  -2  12   3      782.56      802.04     35.51 o 
  -1  12   3      404.12      332.95     22.36 o 
   0  12   3     6603.24     6608.71    163.67 o 
   1  12   3    32185.04    31221.99    801.97 o 
   2  12   3     5930.10     6289.70    241.79 o 
   3  12   3    20280.53    20211.74    474.51 o 
   4  12   3      653.05      590.00     48.90 o 
   5  12   3     1130.76     1118.18     59.45 o 
   6  12   3    11313.44    11295.49    262.57 o 
   7  12   3      739.72      685.05     83.66 o 
   8  12   3        4.70      -32.47     32.47 o 
   9  12   3    12744.00    13011.39    774.87 o 
  10  12   3       26.07       57.04     39.12 o 
  11  12   3      318.26      266.01     50.64 o 
  12  12   3      689.19      737.58     85.41 o 
 -12  13   3     3324.13     3148.09    291.15 o 
 -11  13   3     2530.61     2539.92    133.77 o 
 -10  13   3      496.03      470.25     56.73 o 
  -9  13   3      517.92      492.05     54.70 o 
  -8  13   3     1050.29     1062.22     98.98 o 
  -7  13   3      923.13     1020.73     66.25 o 
  -6  13   3    11740.44    11941.86    433.09 o 
  -5  13   3     9810.96     9668.71    198.36 o 
  -4  13   3     6041.03     5948.17    276.02 o 
  -3  13   3     9035.73     8992.64    334.48 o 
  -2  13   3      230.97      228.98     21.77 o 
  -1  13   3      999.11      976.81     39.52 o 
   0  13   3     5085.90     4915.83     62.06 o 
   1  13   3     8838.18     8417.14    190.21 o 
   2  13   3    12399.92    12453.36    371.36 o 
   3  13   3      290.18      268.69     28.01 o 
   4  13   3      450.96      474.61     45.39 o 
   5  13   3       38.21       39.76     30.46 o 
   6  13   3     3486.18     3285.41    107.68 o 
   7  13   3     1050.73     1121.76     91.94 o 
   8  13   3     2901.15     2675.29    191.34 o 
   9  13   3       96.27       78.06     42.74 o 
  10  13   3      569.04      634.97     62.67 o 
  11  13   3     1744.61     1752.79     89.31 o 
  12  13   3      216.21      247.34     44.61 o 
 -12  14   3      805.05      807.12     80.76 o 
 -11  14   3     1057.15     1053.72     77.59 o 
 -10  14   3     1344.44     1449.38     81.69 o 
  -9  14   3     5959.95     5878.65    262.98 o 
  -8  14   3      346.07      358.81     50.07 o 
  -7  14   3     1234.56     1271.69    107.26 o 
  -6  14   3        2.91       12.24     25.48 o 
  -5  14   3      191.40      223.94     31.47 o 
  -4  14   3     9787.02     9883.06    318.86 o 
  -3  14   3     3697.64     3819.05    142.97 o 
  -2  14   3      190.30      211.25     23.02 o 
  -1  14   3    11538.99    11564.41    367.15 o 
   0  14   3     2385.17     2334.68     48.14 o 
   1  14   3     1138.31     1086.32     49.49 o 
   2  14   3      171.83      177.24     27.44 o 
   3  14   3       64.56       45.35     22.18 o 
   4  14   3     1506.67     1454.28     68.82 o 
   5  14   3    13897.09    13766.07    273.34 o 
   6  14   3      778.09      888.09     62.60 o 
   7  14   3     5569.67     5486.31    335.46 o 
   8  14   3     2998.71     2958.85    311.85 o 
   9  14   3      679.46      635.52     62.66 o 
  10  14   3      132.69       69.99     45.10 o 
  11  14   3      173.80      203.90     52.13 o 
 -11  15   3      561.87      781.84     74.96 o 
 -10  15   3     1886.00     1982.31     93.12 o 
  -9  15   3     1573.62     1604.35     84.33 o 
  -8  15   3      934.13      966.41    105.19 o 
  -7  15   3     4731.07     4654.81    117.71 o 
  -6  15   3       22.97       24.51     27.63 o 
  -5  15   3     2668.98     2707.93     83.51 o 
  -4  15   3        2.69       28.48     24.81 o 
  -3  15   3     3361.12     3438.00    104.71 o 
  -2  15   3     3788.57     3918.12    111.54 o 
  -1  15   3       10.89       14.90     18.00 o 
   0  15   3       41.76       35.07     18.90 o 
   1  15   3      186.33      172.21     40.20 o 
   2  15   3      648.57      699.60     42.13 o 
   3  15   3     4641.26     4711.54    160.28 o 
   4  15   3      828.65      805.07     60.88 o 
   5  15   3    11255.94    10789.60    163.38 o 
   6  15   3     1508.56     1465.20     77.02 o 
   7  15   3      129.76      149.51     43.34 o 
   8  15   3      113.20      113.87     43.05 o 
   9  15   3     2194.30     2249.01     95.17 o 
  10  15   3      173.03      172.45     51.83 o 
  11  15   3     5718.57     5917.12    557.44 o 
 -11  16   3     1073.84     1030.50     80.77 o 
 -10  16   3       77.21       55.29     44.15 o 
  -9  16   3     3725.47     3694.26    149.92 o 
  -8  16   3     1857.33     1841.75     89.32 o 
  -7  16   3      470.26      471.82     55.56 o 
  -6  16   3     1942.74     1858.75     82.87 o 
  -5  16   3      130.51       89.33     30.82 o 
  -4  16   3      333.34      402.81     38.09 o 
  -3  16   3     1171.88     1206.62     53.99 o 
  -2  16   3      997.52     1053.13     50.12 o 
  -1  16   3     2631.61     2712.53     73.18 o 
   0  16   3     2438.06     2450.27     63.72 o 
   1  16   3      427.97      399.50     35.07 o 
   2  16   3       40.72       40.12     24.52 o 
   3  16   3      211.30      239.54     42.16 o 
   4  16   3     5848.91     5481.88    240.62 o 
   5  16   3     2643.39     2534.98     92.21 o 
   6  16   3       77.90       50.02     40.09 o 
   7  16   3     2278.91     2239.45     92.53 o 
   8  16   3       37.29        1.94     39.81 o 
   9  16   3     2132.31     2221.26     97.81 o 
  10  16   3      544.41      552.04     67.06 o 
 -10  17   3     2621.94     2785.75    110.96 o 
  -9  17   3      130.23      122.55     47.73 o 
  -8  17   3     1657.24     1833.61     89.61 o 
  -7  17   3      879.43      792.22     69.39 o 
  -6  17   3      870.27      756.53     65.01 o 
  -5  17   3      204.11      127.76     32.39 o 
  -4  17   3     1824.11     1912.94     66.38 o 
  -3  17   3     2222.77     2253.42     68.38 o 
  -2  17   3     3488.25     3568.43    123.02 o 
  -1  17   3        2.13       41.67     35.43 o 
   0  17   3     8960.59     9026.02    141.73 o 
   1  17   3     3938.38     4053.89    161.70 o 
   2  17   3      281.19      242.91     33.25 o 
   3  17   3       46.33       76.63     38.60 o 
   4  17   3     4908.64     4791.83    183.88 o 
   5  17   3      134.72      160.60     45.39 o 
   6  17   3     5029.87     5078.06    191.75 o 
   7  17   3     4406.61     4497.91    125.02 o 
   8  17   3       95.90       79.79     45.58 o 
   9  17   3      743.58      807.46     81.59 o 
  10  17   3       14.66      -25.68     44.51 o 
  -9  18   3       45.95       -1.17     44.47 o 
  -8  18   3     1853.96     1955.81    108.09 o 
  -7  18   3     2109.03     2291.88     96.90 o 
  -6  18   3     1373.49     1377.86     79.55 o 
  -5  18   3     8258.72     8442.82    203.63 o 
  -4  18   3       20.36       36.62     31.62 o 
  -3  18   3     2967.83     3216.32    188.41 o 
  -2  18   3      149.30      130.05     32.11 o 
  -1  18   3       14.02        6.16     35.71 o 
   0  18   3     1449.84     1409.69     74.36 o 
   1  18   3     9668.53     9953.43    431.99 o 
   2  18   3        7.59      -11.37     34.50 o 
   3  18   3     5415.14     5499.95    126.18 o 
   4  18   3     3404.73     3537.03    107.72 o 
   5  18   3        0.29      -31.63     37.43 o 
   6  18   3       33.33       74.57     44.50 o 
   7  18   3      160.40      132.36     48.19 o 
   8  18   3      504.34      458.53     62.28 o 
   9  18   3     1335.90     1456.26     98.57 o 
  -8  19   3        0.49       -4.99     43.29 o 
  -7  19   3      922.43      921.81     76.88 o 
  -6  19   3      595.30      733.88     72.89 o 
  -5  19   3      144.08      200.50     47.44 o 
  -4  19   3     1897.21     1935.28     71.76 o 
  -3  19   3     2334.57     2333.50     73.38 o 
  -2  19   3      113.16      105.33     53.84 o 
  -1  19   3      624.95      710.05     62.13 o 
   0  19   3       56.76       45.99     39.71 o 
   1  19   3     1823.18     1768.85    158.62 o 
   2  19   3     2604.23     2569.89     95.27 o 
   3  19   3      352.08      288.62     65.44 o 
   4  19   3      187.09      191.42     47.17 o 
   5  19   3      357.90      260.60     51.77 o 
   6  19   3     1026.29      947.30     98.15 o 
   7  19   3     2560.92     2691.63    109.82 o 
   8  19   3      670.19      704.36     74.96 o 
  -7  20   3        0.88      -12.93     44.19 o 
  -6  20   3      138.95      143.04     73.72 o 
  -5  20   3     1340.25     1292.74     81.18 o 
  -4  20   3      511.12      484.90     47.46 o 
  -3  20   3        0.43        2.38     40.04 o 
  -2  20   3      713.11      683.14     62.67 o 
  -1  20   3     1343.65     1485.91     80.82 o 
   0  20   3      369.27      404.63     56.23 o 
   1  20   3     4518.82     4645.10    179.74 o 
   2  20   3      620.15      723.10     96.08 o 
   3  20   3      691.52      666.91     65.07 o 
   4  20   3       10.94      -13.00     39.38 o 
   5  20   3        4.86      -22.16     41.29 o 
   6  20   3     1716.76     1738.70     94.58 o 
   7  20   3      221.09      197.14     55.64 o 
  -6  21   3      962.70      964.87     79.87 o 
  -5  21   3      354.03      349.66     57.32 o 
  -4  21   3     4826.45     4770.17    190.51 o 
  -3  21   3     1556.42     1723.87     89.02 o 
  -2  21   3      600.45      572.36     63.55 o 
  -1  21   3     1626.28     1586.71     86.35 o 
   0  21   3      510.46      618.20     63.97 o 
   1  21   3     1162.20     1143.88    114.31 o 
   2  21   3     6826.91     6962.68    221.98 o 
   3  21   3      556.76      579.30     65.44 o 
   4  21   3      113.43      139.22     48.60 o 
   5  21   3      229.86      203.55     53.73 o 
  -4  22   3     1820.89     2052.52    142.47 o 
  -3  22   3     3314.58     3286.69    165.66 o 
  -2  22   3       35.83       22.83     44.46 o 
  -1  22   3     6337.07     6627.09    154.48 o 
   0  22   3     1442.23     1398.17    125.07 o 
   1  22   3       25.05      -15.74     59.64 o 
   2  22   3      138.81      107.68     66.26 o 
   3  22   3     1043.93     1101.64    116.79 o 
 -14   0   4     7911.08     7618.69    207.90 o 
 -12   0   4     4661.54     4405.72    139.15 o 
 -10   0   4     7427.76     7196.26    154.89 o 
  -8   0   4    46631.97    42358.36    318.89 o 
  -6   0   4     6608.76     6918.78    119.27 o 
  -4   0   4     2315.54     2571.04     67.92 o 
  -2   0   4   105781.97   107057.57    574.01 o 
   0   0   4    37424.61    38558.95    188.85 o 
   2   0   4     1696.32     1567.43     26.09 o 
   4   0   4     5594.02     5878.68     83.31 o 
   6   0   4    19918.21    20024.43    201.40 o 
   8   0   4     1084.48      901.14     45.77 o 
  10   0   4     6007.89     5684.61    162.35 o 
  12   0   4       24.83       56.32     51.35 o 
  14   0   4       10.60       26.51     56.32 o 
 -15   1   4     1415.62     1119.86    107.68 o 
 -14   1   4     2699.62     2658.06    264.23 o 
 -13   1   4     2092.15     2152.75    110.99 o 
 -12   1   4     1078.61      955.63     59.73 o 
 -11   1   4       22.09      -24.89     24.89 o 
 -10   1   4    22018.92    21632.32    274.78 o 
  -9   1   4     3320.24     3084.44     71.66 o 
  -8   1   4      120.66      175.85     67.92 o 
  -7   1   4     3665.68     3609.73     97.74 o 
  -6   1   4     1791.33     2143.64     76.20 o 
  -5   1   4     1966.58     2180.97    155.72 o 
  -4   1   4    36927.96    35227.55   2416.15 o 
  -3   1   4     2485.94     2484.90     61.29 o 
  -2   1   4    35499.33    37543.07    714.82 o 
  -1   1   4      519.55      515.17     25.47 o 
   0   1   4      890.96      846.98     19.56 o 
   1   1   4    59942.44    62388.22    511.39 o 
   2   1   4    39255.49    40057.85    457.53 o 
   3   1   4      297.66      248.74     13.08 o 
   4   1   4    48963.50    49757.42    519.07 o 
   5   1   4      411.91      480.60     15.96 o 
   6   1   4     6992.71     6448.97     89.00 o 
   7   1   4      713.93      685.47     22.66 o 
   8   1   4      571.42      537.75     24.21 o 
   9   1   4      173.09      133.09     25.03 o 
  10   1   4     6645.34     6468.15     93.99 o 
  11   1   4      703.77      787.74     62.36 o 
  12   1   4     6857.01     6993.80    140.25 o 
  13   1   4      581.41      709.52     65.21 o 
  14   1   4       85.41       53.48     40.70 o 
 -15   2   4      180.09      -14.91     60.47 o 
 -13   2   4       22.12       -6.63     39.76 o 
 -12   2   4     3871.14     4058.59     79.30 o 
 -11   2   4     1668.03     1678.51     68.82 o 
 -10   2   4      284.09      290.86     43.37 o 
  -9   2   4     2959.47     2744.79    154.38 o 
  -8   2   4     3829.44     3641.26    229.44 o 
  -7   2   4      776.60      865.25     39.27 o 
  -6   2   4    13357.29    12833.83    690.39 o 
  -5   2   4     7995.64     8241.56    592.23 o 
  -4   2   4      845.02     1020.63     49.28 o 
  -3   2   4    11920.68    11473.33   1067.26 o 
  -2   2   4    39688.82    42675.59    212.87 o 
  -1   2   4    18030.45    19238.36    265.64 o 
   0   2   4     2682.42     2635.67     90.78 o 
   1   2   4    62875.64    64297.50    824.99 o 
   2   2   4    34855.50    35607.52    408.50 o 
   3   2   4    22656.99    23057.21    248.28 o 
   4   2   4    13386.09    14174.85    156.15 o 
   5   2   4     8003.84     7905.16     76.36 o 
   6   2   4    21795.70    21728.81    272.75 o 
   7   2   4     2574.06     2514.25     48.41 o 
   8   2   4      508.91      537.77     25.20 o 
   9   2   4     9068.01     8988.25    285.13 o 
  10   2   4      591.88      642.38     42.63 o 
  11   2   4     1691.64     1756.03    133.77 o 
  12   2   4      545.49      542.90     55.64 o 
  13   2   4     2772.81     2918.45    170.22 o 
  14   2   4     2255.94     2458.78    123.00 o 
 -15   3   4     1360.75     1172.04    109.34 o 
 -13   3   4     1641.58     1578.34     76.11 o 
 -12   3   4     1087.56     1051.70     64.42 o 
 -11   3   4      142.91       96.79     25.95 o 
 -10   3   4     9036.35     8784.84    101.46 o 
  -9   3   4    10581.65    10843.71    497.36 o 
  -8   3   4    18140.53    17676.21   1034.61 o 
  -7   3   4     1069.32      907.79     35.53 o 
  -6   3   4    32965.69    32691.14   1891.42 o 
  -5   3   4        1.18       14.50     13.48 o 
  -4   3   4     4959.26     5442.11    450.18 o 
  -3   3   4     2032.02     1806.80    107.26 o 
  -2   3   4      621.49      635.04     36.38 o 
  -1   3   4     1155.48     1126.71     27.38 o 
   0   3   4    11301.02    10521.25    162.89 o 
   1   3   4    14248.89    15200.80    213.44 o 
   2   3   4    61508.73    63596.71   1224.80 o 
   3   3   4     2450.36     2669.91     38.07 o 
   4   3   4     2566.69     2576.86     30.89 o 
   5   3   4      130.07      145.22     12.55 o 
   6   3   4     6071.11     5833.09     69.47 o 
   7   3   4     3012.18     3182.72     45.10 o 
   8   3   4    22203.48    21777.79    331.17 o 
   9   3   4     3502.55     3496.71     78.59 o 
  10   3   4       58.49       60.96     25.66 o 
  11   3   4     1869.44     1917.22     62.97 o 
  12   3   4       35.56       27.42     35.26 o 
  13   3   4      686.72      671.19     64.08 o 
  14   3   4     1228.18     1304.12     82.58 o 
 -14   4   4      761.35      758.72     93.60 o 
 -13   4   4     1150.28     1074.87     69.08 o 
 -12   4   4    14825.31    14693.58    183.61 o 
 -11   4   4       76.80       71.48     33.06 o 
 -10   4   4     4147.72     4166.66    103.01 o 
  -9   4   4     1540.95     1382.52     54.25 o 
  -8   4   4      193.26      203.75     18.54 o 
  -7   4   4     2015.55     1966.82     90.50 o 
  -6   4   4    24451.26    23910.03   1412.39 o 
  -5   4   4     3531.66     4371.44    276.76 o 
  -4   4   4    13599.23    13749.97    796.01 o 
  -3   4   4       33.89       77.70     11.60 o 
  -2   4   4       41.30       21.25      9.67 o 
  -1   4   4    18641.65    18484.86    630.86 o 
   0   4   4     1050.74     1112.53     24.59 o 
   1   4   4      464.42      581.61     16.56 o 
   2   4   4     5592.44     5069.09     63.77 o 
   3   4   4    12435.44    13690.98    294.47 o 
   4   4   4     3163.67     3026.08     70.79 o 
   5   4   4      465.37      489.46     19.68 o 
   6   4   4     7063.80     7056.70    130.33 o 
   7   4   4      211.51      190.83     20.67 o 
   8   4   4      141.33      166.39     20.83 o 
   9   4   4      557.40      551.56     32.85 o 
  10   4   4     3079.41     2831.84     69.40 o 
  11   4   4     1437.61     1428.22     57.99 o 
  12   4   4     2870.52     2911.64    102.85 o 
  13   4   4       81.61      139.35     43.56 o 
  14   4   4     2220.29     2403.11    100.97 o 
 -14   5   4      766.26      967.45    100.22 o 
 -13   5   4     2072.63     2119.21     87.27 o 
 -12   5   4      172.59      128.35     38.54 o 
 -11   5   4    13723.03    12839.60    246.42 o 
 -10   5   4     2287.41     2081.10     73.18 o 
  -9   5   4     2808.66     2717.88     92.99 o 
  -8   5   4     3346.91     3607.10    128.16 o 
  -7   5   4    17185.78    17393.89    569.09 o 
  -6   5   4      408.64      308.44     19.56 o 
  -5   5   4     8812.17     8760.15    369.44 o 
  -4   5   4      770.80      795.16     58.57 o 
  -3   5   4     1937.91     1948.99     69.58 o 
  -2   5   4      805.74     1029.65     39.47 o 
  -1   5   4     3146.00     3131.66     65.87 o 
   0   5   4    13642.13    12919.79    317.30 o 
   1   5   4    23621.28    24150.89    353.58 o 
   2   5   4    28175.71    28658.88    427.63 o 
   3   5   4     1536.39     1578.78     35.45 o 
   4   5   4     3129.93     3021.06     58.82 o 
   5   5   4       26.52       26.99     13.48 o 
   6   5   4       21.23       30.65     15.18 o 
   7   5   4     4656.56     4526.71    117.76 o 
   8   5   4    19305.21    19511.17    411.99 o 
   9   5   4     2997.90     2876.50     62.17 o 
  10   5   4      280.57      323.10     43.16 o 
  11   5   4     2235.00     2289.77     68.57 o 
  12   5   4        2.45        6.16     29.79 o 
  13   5   4      396.87      423.17     56.67 o 
  14   5   4     1367.67     1425.82    115.96 o 
 -15   6   4        1.63      -30.65     54.67 o 
 -14   6   4      792.66      848.42     85.31 o 
 -13   6   4       13.26      -34.23     34.23 o 
 -12   6   4      490.85      524.04     52.70 o 
 -11   6   4      388.12      377.35     45.32 o 
 -10   6   4       31.50       62.54     30.16 o 
  -9   6   4      489.03      510.09     56.32 o 
  -8   6   4     7548.59     7083.64    313.10 o 
  -7   6   4    27037.86    27737.02   1126.98 o 
  -6   6   4     1001.99      869.49     58.04 o 
  -5   6   4      438.87      398.12     19.49 o 
  -4   6   4     5646.10     5601.11    184.88 o 
  -3   6   4      482.93      310.98     18.20 o 
  -2   6   4     8633.62     8593.93    320.05 o 
  -1   6   4    12401.82    11174.29    321.00 o 
   0   6   4     9123.28     8352.12    195.52 o 
   1   6   4    20471.65    20055.10     84.41 o 
   2   6   4    17951.72    18472.94    355.44 o 
   3   6   4    26028.27    28060.96    718.96 o 
   4   6   4    10402.80    11224.82    166.60 o 
   5   6   4    14038.34    14126.43    224.27 o 
   6   6   4    27282.76    27755.47    913.29 o 
   7   6   4     5874.11     5972.76    190.57 o 
   8   6   4      233.70      248.53     24.51 o 
   9   6   4     2095.84     2110.55     70.66 o 
  10   6   4     6338.39     6549.89    157.69 o 
  11   6   4     2480.63     2700.12    102.27 o 
  12   6   4      887.52      862.00     54.94 o 
  13   6   4      596.90      588.53     49.55 o 
  14   6   4      326.09      363.62     86.14 o 
 -14   7   4     1201.10     1230.97     90.70 o 
 -13   7   4       39.73      -24.89     67.09 o 
 -12   7   4      267.82      170.58     40.95 o 
 -11   7   4      697.20      674.09     57.00 o 
 -10   7   4     5600.89     5088.83    110.09 o 
  -9   7   4     3104.15     2945.35     84.63 o 
  -8   7   4     1115.43      979.13     55.64 o 
  -7   7   4      938.15      797.79     50.33 o 
  -6   7   4     4678.02     4990.22    272.87 o 
  -5   7   4      566.48      554.76     37.63 o 
  -4   7   4    18430.16    17894.67    625.15 o 
  -3   7   4     3241.53     3124.83     95.52 o 
  -2   7   4    15262.04    14043.95    452.63 o 
  -1   7   4     1344.92     1214.34     34.37 o 
   0   7   4     1522.59     1502.19     33.22 o 
   1   7   4     3150.78     3293.43     47.05 o 
   2   7   4      472.79      536.38     20.70 o 
   3   7   4      217.95      268.53     18.41 o 
   4   7   4    55097.07    54190.13   1064.36 o 
   5   7   4     2601.81     2758.80     99.83 o 
   6   7   4     8352.25     8127.55    170.56 o 
   7   7   4      227.26      208.99     26.81 o 
   8   7   4     1427.05     1353.27     44.17 o 
   9   7   4       83.94       89.73     22.86 o 
  10   7   4    13781.91    13892.09    538.95 o 
  11   7   4      614.37      620.26     66.15 o 
  12   7   4     7483.05     7932.22    353.28 o 
  13   7   4       42.24       10.16     40.68 o 
  14   7   4        9.83      -56.32     56.32 o 
 -14   8   4     1855.43     1889.83    170.22 o 
 -13   8   4      306.13      284.71     50.07 o 
 -12   8   4       86.29       65.85     38.07 o 
 -11   8   4       16.80       -9.59     32.20 o 
 -10   8   4     7392.28     6950.28    373.56 o 
  -9   8   4        4.65       20.39     40.59 o 
  -8   8   4    10148.33    10004.20    327.18 o 
  -7   8   4      121.22      131.72     29.57 o 
  -6   8   4     2171.90     1920.84     96.06 o 
  -5   8   4     1964.85     1845.81     48.66 o 
  -4   8   4        0.36       13.55     12.04 o 
  -3   8   4     7496.77     7537.17    190.81 o 
  -2   8   4     3031.59     2842.68    104.38 o 
  -1   8   4     4011.17     3669.95     80.77 o 
   0   8   4    23266.69    22269.14    693.80 o 
   1   8   4     2599.87     2687.62     61.33 o 
   2   8   4      814.62      719.17     23.17 o 
   3   8   4     1514.35     1605.73     30.96 o 
   4   8   4     3314.60     3344.15     47.36 o 
   5   8   4     7378.62     7117.26    635.31 o 
   6   8   4     6847.33     7004.17    261.40 o 
   7   8   4     2245.05     2222.66     95.39 o 
   8   8   4     2394.13     2505.53     87.84 o 
   9   8   4      253.21      252.14     27.96 o 
  10   8   4    12677.49    13006.60    529.99 o 
  11   8   4      842.01      948.94     60.84 o 
  12   8   4        1.45       17.55     39.53 o 
  13   8   4       11.17        5.42     41.53 o 
 -14   9   4     4308.35     4472.20    174.77 o 
 -13   9   4     2279.13     2390.45    226.54 o 
 -12   9   4      157.10      134.20     41.29 o 
 -11   9   4     1034.52      959.14     66.43 o 
 -10   9   4     1742.89     1746.01    267.54 o 
  -9   9   4     7749.73     7287.20    187.20 o 
  -8   9   4       26.35       40.13     28.99 o 
  -7   9   4     1160.66     1044.99    112.23 o 
  -6   9   4     1500.09     1422.36     57.67 o 
  -5   9   4     2639.49     2659.63     57.63 o 
  -4   9   4     7399.08     7316.84    205.77 o 
  -3   9   4     8091.85     8625.22    283.58 o 
  -2   9   4     1668.25     1585.81     48.89 o 
  -1   9   4     8976.44     8262.90    216.69 o 
   0   9   4      440.75      416.02     25.47 o 
   1   9   4      465.78      571.21     25.23 o 
   2   9   4     8212.06     8329.86    132.64 o 
   3   9   4     4727.88     4695.40     60.50 o 
   4   9   4    12875.63    12051.47    310.61 o 
   5   9   4      326.80      322.69     35.99 o 
   6   9   4      302.32      296.42     36.31 o 
   7   9   4       26.00       14.26     21.16 o 
   8   9   4     9964.67    10335.05    465.54 o 
   9   9   4      501.01      471.68     34.46 o 
  10   9   4      240.20      248.37     31.17 o 
  11   9   4      474.28      519.58     60.88 o 
  12   9   4     4444.53     4510.55    125.82 o 
  13   9   4      651.86      634.95     67.01 o 
 -14  10   4      268.00      247.31     54.12 o 
 -13  10   4        1.03       47.07     43.90 o 
 -12  10   4     6155.38     6006.37    313.51 o 
 -11  10   4      413.29      491.19     55.64 o 
 -10  10   4      524.71      542.99     86.97 o 
  -9  10   4     3175.79     3051.38     91.95 o 
  -8  10   4       89.61       85.68     31.61 o 
  -7  10   4      438.91      438.15     43.05 o 
  -6  10   4     6005.34     5634.34     82.65 o 
  -5  10   4      318.74      299.81     28.00 o 
  -4  10   4     4220.91     4098.83    101.38 o 
  -3  10   4    18402.69    18710.32    500.81 o 
  -2  10   4       75.80       73.33     14.82 o 
  -1  10   4     6299.35     6146.95    166.85 o 
   0  10   4     1317.94     1474.31     48.56 o 
   1  10   4      512.45      514.90     25.89 o 
   2  10   4    24896.71    25780.72    467.60 o 
   3  10   4     3531.56     3426.42     56.48 o 
   4  10   4     2849.29     2650.06    129.63 o 
   5  10   4    22011.97    22037.50    875.10 o 
   6  10   4     6488.24     6319.57    230.68 o 
   7  10   4      882.00      861.15     56.73 o 
   8  10   4      342.06      396.05     36.11 o 
   9  10   4      669.52      760.43     53.68 o 
  10  10   4     1877.11     1921.07    124.81 o 
  11  10   4     5023.32     5288.32    156.68 o 
  12  10   4     2928.19     3104.73    110.68 o 
  13  10   4      847.08      783.84     73.77 o 
 -13  11   4       34.35       21.70     69.16 o 
 -12  11   4      338.85      380.36     55.05 o 
 -11  11   4        4.99       50.04     44.73 o 
 -10  11   4      432.77      376.69     50.33 o 
  -9  11   4        1.64       16.10     31.92 o 
  -8  11   4     2979.49     2750.70     86.97 o 
  -7  11   4      442.16      363.90     60.47 o 
  -6  11   4    16852.30    16811.69    578.02 o 
  -5  11   4        7.43       11.83     21.61 o 
  -4  11   4     1756.09     1737.43     41.61 o 
  -3  11   4     1767.84     1781.14     42.60 o 
  -2  11   4    12793.69    12396.59    234.73 o 
  -1  11   4     6176.62     5971.22    155.90 o 
   0  11   4    27877.55    27175.68    707.51 o 
   1  11   4      932.71      906.13     32.28 o 
   2  11   4    37227.56    36216.48    906.46 o 
   3  11   4     5712.06     5828.38    159.39 o 
   4  11   4       21.96       30.50     25.75 o 
   5  11   4      942.70      878.43     54.47 o 
   6  11   4     1950.17     2046.91     73.80 o 
   7  11   4      959.75      990.16     62.66 o 
   8  11   4    12630.56    12768.60    906.57 o 
   9  11   4     2355.64     2347.93    187.20 o 
  10  11   4      973.43      846.63     54.80 o 
  11  11   4        0.29      -26.05     30.79 o 
  12  11   4        0.12       -2.48     48.04 o 
 -13  12   4      372.95      399.09     64.19 o 
 -12  12   4     7420.73     7325.08    347.89 o 
 -11  12   4       75.00       17.39     39.23 o 
 -10  12   4      456.11      462.23     54.38 o 
  -9  12   4      178.64      186.03     41.29 o 
  -8  12   4      285.21      269.68     42.16 o 
  -7  12   4      100.98      101.82     33.06 o 
  -6  12   4     3183.02     3204.95     71.91 o 
  -5  12   4     3283.29     3180.94    104.77 o 
  -4  12   4     6814.65     6754.04    249.09 o 
  -3  12   4       21.27       20.60     15.54 o 
  -2  12   4       27.12       14.94     15.19 o 
  -1  12   4      336.38      313.22     22.81 o 
   0  12   4     3401.69     3404.61     97.71 o 
   1  12   4    14047.55    13783.74    409.47 o 
   2  12   4      662.56      549.43     35.31 o 
   3  12   4     1472.56     1457.76     46.19 o 
   4  12   4      123.45      110.77     30.44 o 
   5  12   4       57.54       41.04     28.99 o 
   6  12   4      123.43      119.35     34.54 o 
   7  12   4     2364.81     2373.40     84.32 o 
   8  12   4      221.26      201.41     44.50 o 
   9  12   4     1330.47     1388.62    140.81 o 
  10  12   4     1652.13     1549.67     81.41 o 
  11  12   4       68.89       67.51     34.67 o 
  12  12   4     1287.31     1212.31     83.92 o 
 -12  13   4        3.29       41.89     45.84 o 
 -11  13   4     3672.90     3542.88    120.52 o 
 -10  13   4     2584.42     2520.40    103.95 o 
  -9  13   4     3891.92     3819.61    109.52 o 
  -8  13   4     1028.41      943.98     63.77 o 
  -7  13   4     1192.47     1262.94     53.80 o 
  -6  13   4     1075.57     1075.18    117.54 o 
  -5  13   4    10081.80    10188.38    314.25 o 
  -4  13   4    20403.12    20065.56    710.44 o 
  -3  13   4     7134.22     7202.00    188.78 o 
  -2  13   4     4779.49     4901.60    109.75 o 
  -1  13   4      421.84      409.42     26.16 o 
   0  13   4     4537.98     4549.57    142.63 o 
   1  13   4      139.74      120.63     19.28 o 
   2  13   4      184.54      184.71     25.83 o 
   3  13   4     6011.57     5773.25    410.01 o 
   4  13   4     8303.87     8282.83    339.60 o 
   5  13   4      527.99      591.80     52.18 o 
   6  13   4     2808.65     2672.71     87.56 o 
   7  13   4     1412.28     1430.11     74.38 o 
   8  13   4     2817.08     2860.32     97.20 o 
   9  13   4       31.80       39.16     40.40 o 
  10  13   4       49.48       35.08     39.96 o 
  11  13   4      585.33      592.18     52.51 o 
  12  13   4      279.50      164.83     52.13 o 
 -12  14   4        0.09       28.58     44.08 o 
 -11  14   4       88.43       76.20     45.10 o 
 -10  14   4     3825.93     3667.67    225.71 o 
  -9  14   4      224.52      231.69     47.40 o 
  -8  14   4    10935.07    10775.76    378.53 o 
  -7  14   4     2998.97     2993.34     75.18 o 
  -6  14   4     1627.18     1552.57     65.87 o 
  -5  14   4       23.59       -1.39     23.88 o 
  -4  14   4       56.68      100.96     27.25 o 
  -3  14   4      728.28      820.18     45.85 o 
  -2  14   4    10909.20    10903.33    149.56 o 
  -1  14   4     6469.45     6478.03    193.59 o 
   0  14   4     1198.56     1068.05     55.00 o 
   1  14   4    12145.25    12064.97    222.95 o 
   2  14   4      771.47      884.00     57.74 o 
   3  14   4     2917.29     3095.87    212.04 o 
   4  14   4        7.47      -16.04     30.06 o 
   5  14   4       26.62      -30.74     30.74 o 
   6  14   4      454.45      452.96     50.33 o 
   7  14   4     1846.38     1848.12     82.58 o 
   8  14   4       48.84       -5.25     38.28 o 
   9  14   4     1299.83     1307.80    138.33 o 
  10  14   4     2210.20     2361.83    147.02 o 
  11  14   4        0.37      -34.59     34.59 o 
 -11  15   4       10.15       -6.46     65.44 o 
 -10  15   4     3408.38     3662.27    117.71 o 
  -9  15   4     1126.67     1200.49     78.18 o 
  -8  15   4       31.26       76.17     47.63 o 
  -7  15   4     1073.70      913.48     67.35 o 
  -6  15   4     1716.09     1572.93     60.41 o 
  -5  15   4      590.81      509.95     41.02 o 
  -4  15   4     8483.27     8482.17    296.46 o 
  -3  15   4      518.60      435.86     36.67 o 
  -2  15   4     4216.45     4133.06     93.75 o 
  -1  15   4     1811.18     1793.55     46.90 o 
   0  15   4      178.66      165.57     27.37 o 
   1  15   4      259.78      238.37     29.28 o 
   2  15   4      354.66      377.17     35.27 o 
   3  15   4     2385.69     2389.58     83.42 o 
   4  15   4     8744.44     8770.88    301.09 o 
   5  15   4      456.81      492.38     53.29 o 
   6  15   4     7766.10     7581.61    242.69 o 
   7  15   4     1813.57     1788.42    104.78 o 
   8  15   4      656.47      635.43     62.36 o 
   9  15   4      363.13      381.21     58.81 o 
  10  15   4     1796.05     2035.57    110.99 o 
  11  15   4       19.42      -35.15     36.02 o 
 -11  16   4     1018.12     1078.76    131.70 o 
 -10  16   4      677.11      627.25     67.32 o 
  -9  16   4      883.33     1018.55     90.28 o 
  -8  16   4     7945.76     7566.01    241.86 o 
  -7  16   4      137.72      153.10     43.02 o 
  -6  16   4     1743.31     1576.20     63.63 o 
  -5  16   4      363.42      393.48     39.35 o 
  -4  16   4      551.84      568.96     43.15 o 
  -3  16   4    12198.86    12210.74    272.16 o 
  -2  16   4     7444.79     7460.96    283.17 o 
  -1  16   4     6327.43     6510.09    153.15 o 
   0  16   4      106.53       97.39     28.42 o 
   1  16   4       16.57      -17.01     22.47 o 
   2  16   4      836.05      835.93     59.08 o 
   3  16   4     9257.20     9456.09    201.28 o 
   4  16   4      150.27      117.47     41.63 o 
   5  16   4     4915.80     5119.67    147.85 o 
   6  16   4     1491.55     1372.50     77.59 o 
   7  16   4     2810.76     2699.13    157.38 o 
   8  16   4      738.01      704.76     66.74 o 
   9  16   4     1024.38      971.94    142.47 o 
  10  16   4     1173.45     1144.68     83.92 o 
 -10  17   4      496.54      428.70     62.80 o 
  -9  17   4     6455.13     6733.61    318.48 o 
  -8  17   4     1162.94     1096.20     77.31 o 
  -7  17   4     3375.85     3206.25    106.55 o 
  -6  17   4     1016.36     1101.40     71.39 o 
  -5  17   4     1143.26     1014.19     56.38 o 
  -4  17   4     5286.81     5444.35    173.74 o 
  -3  17   4      565.46      606.66     47.95 o 
  -2  17   4       80.18       76.95     29.37 o 
  -1  17   4     4686.23     4837.22    111.70 o 
   0  17   4     6559.84     6811.64    101.96 o 
   1  17   4      232.44      257.67     33.62 o 
   2  17   4       35.17       29.24     35.26 o 
   3  17   4      795.00      768.37     63.53 o 
   4  17   4      832.56      858.26     67.93 o 
   5  17   4     1029.26      881.44     69.97 o 
   6  17   4       19.07       27.73     40.70 o 
   7  17   4        6.83       11.98     40.68 o 
   8  17   4     2788.85     2715.44    105.72 o 
   9  17   4     1122.06     1263.23     84.92 o 
  -9  18   4      427.69      352.58     57.69 o 
  -8  18   4        3.73       20.42     43.33 o 
  -7  18   4      535.14      526.40     60.84 o 
  -6  18   4     2248.63     2320.08     94.80 o 
  -5  18   4      135.30      167.46     36.58 o 
  -4  18   4     9058.76     9176.89    265.67 o 
  -3  18   4     5156.54     5138.00    133.52 o 
  -2  18   4       84.68       88.57     39.51 o 
  -1  18   4      135.83      146.89     41.80 o 
   0  18   4        0.29      -14.59     36.43 o 
   1  18   4      135.19      138.34     32.79 o 
   2  18   4     1096.41     1132.51     74.96 o 
   3  18   4     1795.25     1654.28     80.21 o 
   4  18   4      217.99      168.56     46.86 o 
   5  18   4      913.25      946.86     72.92 o 
   6  18   4     1248.08     1242.41     79.91 o 
   7  18   4      110.97      105.99     47.67 o 
   8  18   4      468.85      445.93     63.22 o 
  -8  19   4      234.07      209.97     52.94 o 
  -7  19   4        0.20      -13.70     41.57 o 
  -6  19   4     3243.74     3359.90    147.85 o 
  -5  19   4     4720.29     4890.85    152.73 o 
  -4  19   4      344.92      326.12     42.05 o 
  -3  19   4        3.52        1.43     37.77 o 
  -2  19   4      190.58      240.81     46.56 o 
  -1  19   4      844.27      915.16     68.19 o 
   0  19   4     9316.03     9840.53    162.57 o 
   1  19   4       20.79       24.85     61.29 o 
   2  19   4     4467.99     4498.76    118.47 o 
   3  19   4      140.07      113.90     43.05 o 
   4  19   4      302.03      323.27     52.67 o 
   5  19   4      619.83      584.29     63.84 o 
   6  19   4     2295.98     2361.02    103.04 o 
   7  19   4      407.43      377.04     61.49 o 
   8  19   4     1948.25     2133.93    104.55 o 
  -7  20   4     1755.88     1742.33     92.60 o 
  -6  20   4     1021.27     1048.77     80.23 o 
  -5  20   4     1454.94     1475.77     85.55 o 
  -4  20   4     1989.60     2070.75     74.96 o 
  -3  20   4      134.63      109.99     44.67 o 
  -2  20   4      561.01      526.18     59.12 o 
  -1  20   4     4003.22     4136.56    116.54 o 
   0  20   4      277.27      322.60     54.65 o 
   1  20   4     4709.23     4489.38    178.91 o 
   2  20   4     1010.51     1064.96     76.08 o 
   3  20   4       22.54       29.62     40.21 o 
   4  20   4        9.55       -2.35     39.96 o 
   5  20   4      325.43      262.61     53.59 o 
   6  20   4     2441.60     2526.48    107.72 o 
  -6  21   4       46.60       70.87     46.23 o 
  -5  21   4     3741.62     3793.12    121.09 o 
  -4  21   4     1894.03     2204.22     98.98 o 
  -3  21   4       48.51      100.63     45.91 o 
  -2  21   4     5907.06     6149.12    143.77 o 
  -1  21   4      438.35      444.90     58.56 o 
   0  21   4       34.21        8.28     59.64 o 
   1  21   4      766.43      552.48     93.60 o 
   2  21   4      234.43      187.20     72.89 o 
   3  21   4     1053.54     1048.62     76.98 o 
   4  21   4     2810.40     2987.92    111.24 o 
   5  21   4       49.05       66.36     48.32 o 
  -4  22   4      329.98      356.17     86.14 o 
  -3  22   4      696.61      755.85     72.63 o 
  -2  22   4     1057.52     1153.93    151.16 o 
  -1  22   4      634.04      666.35     69.08 o 
   0  22   4     2152.55     2375.56    147.44 o 
   1  22   4     1654.90     1834.68    135.01 o 
   2  22   4      669.82      694.94    101.05 o 
   3  22   4        0.52      -58.81     58.81 o 
  -9   0   5      210.57      211.22     43.07 o 
  -5   0   5      661.67      723.10     49.70 o 
  -3   0   5     3152.31     3022.46     72.89 o 
  -1   0   5     4657.67     4767.69     82.00 o 
   1   0   5     7606.45     7792.34    148.50 o 
   3   0   5    45247.34    44025.59    641.89 o 
   5   0   5     4041.63     3544.45     44.32 o 
   7   0   5       71.01       82.90     22.41 o 
   9   0   5     4797.46     4875.27     93.45 o 
  11   0   5     8214.66     8333.51    207.90 o 
  13   0   5        0.38       51.35     56.32 o 
 -15   1   5      543.41      457.22     79.52 o 
 -13   1   5       21.30      -11.60     42.24 o 
 -12   1   5        5.77        5.80     28.95 o 
 -11   1   5      807.97      788.34     67.31 o 
 -10   1   5      526.73      544.65     45.10 o 
  -9   1   5    15770.59    15663.16    918.17 o 
  -8   1   5      170.12      162.39     32.72 o 
  -7   1   5     6985.59     7162.05    250.56 o 
  -6   1   5      980.66     1020.72     41.00 o 
  -5   1   5       35.20       90.28     24.85 o 
  -4   1   5      830.81      933.02     36.30 o 
  -3   1   5    56830.95    59178.09    205.80 o 
  -2   1   5     7250.37     7229.30     71.70 o 
  -1   1   5    42559.29    44804.67    553.30 o 
   0   1   5    32579.72    32595.74    637.94 o 
   1   1   5    19661.38    19973.56    212.30 o 
   2   1   5     6885.31     7888.85     72.65 o 
   3   1   5     3604.31     3951.28     45.93 o 
   4   1   5     6417.85     6312.99     45.97 o 
   5   1   5    24678.07    24635.18    296.85 o 
   6   1   5     8664.01     8710.75     64.23 o 
   7   1   5        0.22       -5.25     11.13 o 
   8   1   5     1586.68     1450.95     38.74 o 
   9   1   5     3893.56     3856.78     83.31 o 
  10   1   5     1193.48     1132.86     49.70 o 
  11   1   5     4697.81     5041.34    128.80 o 
  12   1   5     1478.12     1647.95     80.23 o 
  13   1   5     1166.31     1238.30     77.89 o 
  14   1   5      501.60      479.90     61.46 o 
 -13   2   5       37.94       40.86     32.41 o 
 -12   2   5     1544.91     1561.88     71.16 o 
 -11   2   5     5363.58     5156.97    106.27 o 
 -10   2   5      497.48      546.10     43.28 o 
  -9   2   5       38.81       27.98     22.05 o 
  -8   2   5     9606.80     9468.24    593.48 o 
  -7   2   5    16380.71    16138.04   1414.32 o 
  -6   2   5    16748.99    15988.96   1242.03 o 
  -5   2   5     1313.33     1155.16     41.14 o 
  -4   2   5    27669.93    28959.89   2198.30 o 
  -3   2   5     5066.24     4936.98     89.87 o 
  -2   2   5    18418.53    18472.78    342.09 o 
  -1   2   5     3441.41     3372.31     69.77 o 
   0   2   5     2337.36     2124.05     48.10 o 
   1   2   5     7830.18     8500.01     76.87 o 
   2   2   5    14755.04    14845.06    178.53 o 
   3   2   5    13415.87    12935.72    101.73 o 
   4   2   5     1854.49     1791.56     28.53 o 
   5   2   5    13834.82    14673.73    101.34 o 
   6   2   5     4125.07     4001.69     43.37 o 
   7   2   5    10287.77    10268.05    198.18 o 
   8   2   5     1231.57     1339.19     70.52 o 
   9   2   5     2751.36     2664.58     63.65 o 
  10   2   5      110.52      122.45     27.85 o 
  11   2   5     3145.19     3230.19    145.78 o 
  12   2   5       46.96       54.66     38.92 o 
  13   2   5     2858.55     3047.77    105.72 o 
  14   2   5      406.19      394.27     58.43 o 
 -13   3   5     9388.52     9574.56    260.09 o 
 -12   3   5     1227.94     1175.93     96.91 o 
 -11   3   5       68.17       54.75     24.51 o 
 -10   3   5      691.81      639.31     59.64 o 
  -9   3   5      241.20      278.63     26.88 o 
  -8   3   5     1289.68     1219.43     76.62 o 
  -7   3   5    12597.23    12592.66    836.17 o 
  -6   3   5      271.03      282.01     33.55 o 
  -5   3   5    68252.78    69789.36   5323.06 o 
  -4   3   5     1151.64     1245.58    108.51 o 
  -3   3   5     5873.17     6177.40    387.23 o 
  -2   3   5      420.71      415.25     32.86 o 
  -1   3   5      549.54      545.80     24.99 o 
   0   3   5     7991.26     7937.36     83.57 o 
   1   3   5    14496.91    13846.46     87.87 o 
   2   3   5    20327.07    21555.69    178.67 o 
   3   3   5    12857.99    12686.81    212.43 o 
   4   3   5    21742.77    23133.79    236.50 o 
   5   3   5     9296.22     8889.34     85.15 o 
   6   3   5     6712.31     6941.22     63.79 o 
   7   3   5     1132.19     1157.67     35.20 o 
   8   3   5     1162.79     1152.09     40.53 o 
   9   3   5     3330.58     3433.85     71.80 o 
  10   3   5     7409.80     7282.08    104.00 o 
  11   3   5     1516.48     1523.25     59.70 o 
  12   3   5      891.28      870.02     68.33 o 
  13   3   5     2084.55     2087.80     92.23 o 
  14   3   5      196.14      329.44     56.80 o 
 -14   4   5       37.18      -31.00     35.13 o 
 -13   4   5     2199.66     2133.93     86.38 o 
 -12   4   5      767.66      810.51     79.93 o 
 -11   4   5     8142.83     8035.27    135.00 o 
 -10   4   5     2114.39     2028.19    100.64 o 
  -9   4   5      504.84      494.59     33.27 o 
  -8   4   5     2273.65     2411.34     84.77 o 
  -7   4   5    19184.57    19338.34   1127.48 o 
  -6   4   5     1423.19     1517.73     99.83 o 
  -5   4   5     7919.31     7751.24    611.70 o 
  -4   4   5       16.15       22.50     15.31 o 
  -3   4   5     5924.78     6209.27    242.95 o 
  -2   4   5     3066.05     3384.48    130.40 o 
  -1   4   5     3548.72     3018.57     37.54 o 
   0   4   5      500.23      483.13     19.82 o 
   1   4   5    11347.15    10412.67    189.53 o 
   2   4   5    25012.17    25304.48    368.84 o 
   3   4   5      175.02      149.56     12.34 o 
   4   4   5     3187.90     3497.18     54.45 o 
   5   4   5    29559.92    29675.08    410.88 o 
   6   4   5      253.80      286.73     18.51 o 
   7   4   5    36091.27    36848.38    798.39 o 
   8   4   5       22.61       26.52     18.11 o 
   9   4   5     1067.38     1048.94     48.26 o 
  10   4   5        1.21       10.79     24.70 o 
  11   4   5       17.14       -6.44     26.44 o 
  12   4   5       13.58       20.14     35.59 o 
  13   4   5     4770.27     5001.97    129.93 o 
  14   4   5      215.09      303.92     56.32 o 
 -14   5   5      107.89       58.30     39.78 o 
 -13   5   5     5529.23     5978.79    131.49 o 
 -12   5   5        0.69       16.09     32.78 o 
 -11   5   5      648.66      543.43     51.83 o 
 -10   5   5      497.05      451.04     53.01 o 
  -9   5   5      730.63      706.80     51.25 o 
  -8   5   5     1239.60     1267.83     50.13 o 
  -7   5   5    22477.63    22758.12   1103.01 o 
  -6   5   5     3307.46     3125.57    161.55 o 
  -5   5   5    32015.82    31547.22   2079.76 o 
  -4   5   5     1016.23     1005.33     54.03 o 
  -3   5   5    12197.08    12178.29    491.01 o 
  -2   5   5     5861.87     6049.01    221.06 o 
  -1   5   5      298.39      333.02     16.01 o 
   0   5   5     7629.43     7366.86    123.75 o 
   1   5   5     3737.42     3407.10     49.92 o 
   2   5   5    29947.65    30740.29    554.77 o 
   3   5   5       28.25       26.77     10.10 o 
   4   5   5      212.79      204.54     13.89 o 
   5   5   5     1698.07     1588.19     40.37 o 
   6   5   5    16531.60    16035.50    247.24 o 
   7   5   5     3245.91     3324.97     55.39 o 
   8   5   5     2688.24     2841.17     54.28 o 
   9   5   5     4374.39     4462.94    121.59 o 
  10   5   5        6.65        8.81     25.90 o 
  11   5   5     1145.78     1149.41     58.24 o 
  12   5   5     1879.95     2032.29     71.37 o 
  13   5   5     1358.38     1456.84     82.56 o 
  14   5   5     2585.01     2555.03    149.92 o 
 -14   6   5      509.59      553.99     60.78 o 
 -13   6   5        2.50      -33.58     33.58 o 
 -12   6   5     2143.86     2315.97     87.56 o 
 -11   6   5     2081.61     1976.36     79.04 o 
 -10   6   5     1519.76     1368.28     65.60 o 
  -9   6   5     2524.13     2359.60     97.33 o 
  -8   6   5     5773.21     5515.42    103.37 o 
  -7   6   5    23241.42    24691.50   1526.50 o 
  -6   6   5    30445.93    30694.04   1177.55 o 
  -5   6   5     3433.61     3085.11    140.30 o 
  -4   6   5    17659.41    17369.27    705.09 o 
  -3   6   5     8184.12     7758.12    202.41 o 
  -2   6   5     9241.43     9080.60    359.86 o 
  -1   6   5      204.47      172.80     12.95 o 
   0   6   5     6481.12     6347.05     95.52 o 
   1   6   5      415.24      486.99     18.02 o 
   2   6   5    44795.97    45654.43    567.08 o 
   3   6   5    28451.03    29324.92    831.34 o 
   4   6   5      405.83      493.71     21.86 o 
   5   6   5       39.02       38.32     15.51 o 
   6   6   5      607.11      556.97     31.71 o 
   7   6   5      525.03      537.84     31.50 o 
   8   6   5     4632.00     4660.35    147.41 o 
   9   6   5     6160.10     6503.98    199.78 o 
  10   6   5     2519.09     2575.60    189.86 o 
  11   6   5     4270.37     4349.81    199.82 o 
  12   6   5      230.15      230.72     39.49 o 
  13   6   5        1.00      -26.77     31.56 o 
  14   6   5      476.44      495.31     74.13 o 
 -14   7   5      126.98       72.79     42.44 o 
 -13   7   5      150.84       86.03     42.16 o 
 -12   7   5      903.04      911.72     66.18 o 
 -11   7   5     6275.35     6067.90    176.01 o 
 -10   7   5      132.35      100.19     33.96 o 
  -9   7   5    17280.56    16137.75    547.09 o 
  -8   7   5      942.34      752.98    106.44 o 
  -7   7   5        0.75       -3.60     18.09 o 
  -6   7   5     1316.35     1292.07     40.39 o 
  -5   7   5      603.66      763.85     34.91 o 
  -4   7   5     4752.42     4772.91    189.37 o 
  -3   7   5    29457.07    28864.79   1059.68 o 
  -2   7   5        4.33       13.03     11.51 o 
  -1   7   5     6191.84     5941.68    182.69 o 
   0   7   5      386.49      302.70     15.54 o 
   1   7   5      320.20      342.93     16.52 o 
   2   7   5     1099.45     1070.49     24.30 o 
   3   7   5     2840.92     2874.14    102.13 o 
   4   7   5      585.93      613.96     47.79 o 
   5   7   5     8056.30     7716.96    114.33 o 
   6   7   5     4133.43     3881.32     94.81 o 
   7   7   5     2404.76     2354.33     50.30 o 
   8   7   5     2320.65     2324.48     53.06 o 
   9   7   5     2004.12     1966.51     53.19 o 
  10   7   5       64.43       55.70     31.95 o 
  11   7   5      193.71      175.61     35.84 o 
  12   7   5        1.54       -4.64     35.06 o 
  13   7   5      130.15      117.01     37.58 o 
 -14   8   5      434.99      463.92     60.91 o 
 -13   8   5        0.09      -34.50     34.50 o 
 -12   8   5      369.82      305.73     48.30 o 
 -11   8   5     2413.58     2479.74    120.52 o 
 -10   8   5     4438.28     4424.17    194.65 o 
  -9   8   5     3457.16     3181.47     89.90 o 
  -8   8   5       11.16      -18.25     25.47 o 
  -7   8   5      447.89      453.44     42.66 o 
  -6   8   5     1235.38     1222.00     57.26 o 
  -5   8   5    10739.20    10662.99    362.70 o 
  -4   8   5      219.24      183.04     17.57 o 
  -3   8   5     6432.60     6269.14    223.93 o 
  -2   8   5       90.18       78.95     14.38 o 
  -1   8   5      526.86      431.70     17.21 o 
   0   8   5     6971.71     6635.05    112.11 o 
   1   8   5     3754.46     3423.96     65.29 o 
   2   8   5     3904.88     4300.08     72.93 o 
   3   8   5     9487.99     9504.21    299.56 o 
   4   8   5     6424.74     6219.30    258.84 o 
   5   8   5     1846.26     1887.04     50.81 o 
   6   8   5     1121.40     1121.54     38.69 o 
   7   8   5       37.49       40.95     19.45 o 
   8   8   5      587.04      525.38     33.90 o 
   9   8   5     6022.71     6184.63    172.76 o 
  10   8   5      183.76      166.92     29.87 o 
  11   8   5     7067.64     7273.12    227.60 o 
  12   8   5      441.82      444.43     46.66 o 
  13   8   5      775.74      855.95     73.20 o 
 -14   9   5     2355.07     2475.92    209.56 o 
 -13   9   5     2998.04     2724.24    200.86 o 
 -12   9   5        2.18       -6.71     35.43 o 
 -11   9   5     1435.25     1391.51    188.02 o 
 -10   9   5      556.32      553.78     62.95 o 
  -9   9   5     2119.09     2009.87    145.37 o 
  -8   9   5     1265.13     1254.30     74.13 o 
  -7   9   5     1474.11     1429.27     62.12 o 
  -6   9   5      476.35      520.50     59.64 o 
  -5   9   5      833.08      736.33     31.08 o 
  -4   9   5     9926.81    10165.86    284.90 o 
  -3   9   5      684.98      526.25     27.08 o 
  -2   9   5     2492.26     2293.67     55.83 o 
  -1   9   5     2351.20     2487.54     75.39 o 
   0   9   5     6564.15     6267.62     95.76 o 
   1   9   5     6891.45     7207.53     75.66 o 
   2   9   5     4442.46     4298.81    100.43 o 
   3   9   5     6187.93     6169.66    186.78 o 
   4   9   5     8263.89     7744.34    300.26 o 
   5   9   5     1457.05     1405.23    104.78 o 
   6   9   5     2324.14     2370.94    126.73 o 
   7   9   5       74.01       53.98     19.88 o 
   8   9   5     1006.95     1010.51     81.66 o 
   9   9   5     6046.95     5893.92    192.12 o 
  10   9   5     5060.44     5235.86    206.11 o 
  11   9   5      432.63      431.05     57.67 o 
  12   9   5     1895.73     1905.21     93.08 o 
  13   9   5      394.66      447.16     61.69 o 
 -13  10   5      108.61      139.70     45.67 o 
 -12  10   5      469.77      533.37     59.08 o 
 -11  10   5     3470.16     3475.65    225.30 o 
 -10  10   5     4744.48     4724.90    226.54 o 
  -9  10   5     1400.10     1363.74    153.24 o 
  -8  10   5     4028.86     3768.09    195.06 o 
  -7  10   5     1285.66     1295.67    134.18 o 
  -6  10   5     2715.74     2638.84     61.97 o 
  -5  10   5     4973.44     4987.16    119.79 o 
  -4  10   5    22283.78    21995.95    767.06 o 
  -3  10   5      166.89      141.76     18.26 o 
  -2  10   5     6043.77     5746.53    145.02 o 
  -1  10   5    27336.17    27001.84    414.85 o 
   0  10   5      652.56      579.20     27.70 o 
   1  10   5     1493.08     1365.10     34.23 o 
   2  10   5        7.76       27.25     13.47 o 
   3  10   5     2764.05     3006.19     53.36 o 
   4  10   5      901.49      872.98     52.12 o 
   5  10   5      283.06      311.82     38.06 o 
   6  10   5     1737.16     1696.46     68.14 o 
   7  10   5     4924.86     5084.09    134.60 o 
   8  10   5      337.25      336.97     30.97 o 
   9  10   5        3.45       16.63     25.18 o 
  10  10   5      738.56      663.80     49.73 o 
  11  10   5       97.26       72.55     43.61 o 
  12  10   5      124.07      142.83     48.88 o 
  13  10   5     2209.24     2006.83    100.34 o 
 -13  11   5     8533.71     8504.28    417.46 o 
 -12  11   5      188.72      300.77     52.70 o 
 -11  11   5     1777.35     1839.87     85.51 o 
 -10  11   5       65.49       46.21     37.27 o 
  -9  11   5      247.41      181.12     39.83 o 
  -8  11   5     2151.53     2063.35     97.74 o 
  -7  11   5     6418.45     6133.40    118.01 o 
  -6  11   5      719.33      795.42     45.25 o 
  -5  11   5    12419.11    11982.68    447.20 o 
  -4  11   5      465.21      434.69     27.32 o 
  -3  11   5      338.71      409.32     26.04 o 
  -2  11   5     3958.73     4143.91    130.69 o 
  -1  11   5     3843.70     3769.34     74.79 o 
   0  11   5        1.28        6.10     14.70 o 
   1  11   5    43990.18    43064.14    863.28 o 
   2  11   5      826.97      908.54     38.88 o 
   3  11   5     7132.77     7095.31    149.09 o 
   4  11   5        4.65       -1.43     33.13 o 
   5  11   5       46.67       40.79     28.29 o 
   6  11   5      867.40      751.09     72.89 o 
   7  11   5     3311.88     3256.22    125.49 o 
   8  11   5       48.23       26.10     29.55 o 
   9  11   5     2163.99     2153.80     96.11 o 
  10  11   5       69.49       53.91     32.34 o 
  11  11   5      621.73      649.66     65.60 o 
  12  11   5      114.15      142.38     64.19 o 
 -13  12   5      659.17      822.04     83.24 o 
 -12  12   5     3554.47     3673.69    158.62 o 
 -11  12   5     2221.96     2304.43     95.75 o 
 -10  12   5      190.36       82.38     38.95 o 
  -9  12   5      433.13      328.45     47.71 o 
  -8  12   5      947.16     1042.17     64.39 o 
  -7  12   5     3664.42     3550.50     96.31 o 
  -6  12   5     9720.52     9823.27    302.53 o 
  -5  12   5     3365.70     3360.84    115.87 o 
  -4  12   5      543.16      521.70     39.21 o 
  -3  12   5      363.99      351.31     24.96 o 
  -2  12   5     3528.10     3497.12     57.73 o 
  -1  12   5    21459.65    21232.36    403.45 o 
   0  12   5     7481.51     7175.95     95.89 o 
   1  12   5     8412.80     8609.50    218.55 o 
   2  12   5     3785.12     3755.73     98.93 o 
   3  12   5      195.55      208.45     34.26 o 
   4  12   5      310.92      328.75     39.51 o 
   5  12   5      985.43      931.73     58.22 o 
   6  12   5       28.06        7.88     31.61 o 
   7  12   5    11680.86    11773.10    167.74 o 
   8  12   5      422.86      472.15     53.89 o 
   9  12   5     1304.78     1268.84     59.85 o 
  10  12   5      110.34       83.00     33.57 o 
  11  12   5       29.67       20.33     34.01 o 
  12  12   5      462.72      438.66     65.00 o 
 -12  13   5     1693.18     1725.91     99.81 o 
 -11  13   5       73.20       55.63     42.16 o 
 -10  13   5      880.89      831.79     67.91 o 
  -9  13   5     2974.75     2959.69    236.48 o 
  -8  13   5     1258.36     1254.93     70.87 o 
  -7  13   5     1733.46     1757.89     80.88 o 
  -6  13   5       10.10      -12.76     23.25 o 
  -5  13   5     6634.96     6489.71    205.78 o 
  -4  13   5     2460.73     2376.91    112.53 o 
  -3  13   5        3.24       -4.54     17.31 o 
  -2  13   5     9024.34     8758.99    167.45 o 
  -1  13   5     3459.39     3477.45     65.80 o 
   0  13   5     4948.50     4931.76    115.71 o 
   1  13   5     9376.67     9808.61    209.65 o 
   2  13   5     2475.55     2306.89     73.58 o 
   3  13   5      337.26      320.93     40.40 o 
   4  13   5      416.17      369.17     43.56 o 
   5  13   5     3332.01     3373.46     93.71 o 
   6  13   5     2340.80     2399.97    117.20 o 
   7  13   5      639.79      623.59     57.64 o 
   8  13   5     6773.21     6728.46    257.60 o 
   9  13   5     2705.04     2707.89     79.54 o 
  10  13   5      560.17      584.51     50.27 o 
  11  13   5     1374.57     1382.74    119.95 o 
 -12  14   5      870.77      751.45     90.70 o 
 -11  14   5       13.98        3.69     40.09 o 
 -10  14   5       76.77       71.39     42.16 o 
  -9  14   5      762.51      642.77     62.08 o 
  -8  14   5      611.47      705.31    132.11 o 
  -7  14   5     3571.69     3561.82    193.70 o 
  -6  14   5     6071.19     5798.90    187.23 o 
  -5  14   5      356.85      394.48     36.97 o 
  -4  14   5     3272.35     3188.67     93.65 o 
  -3  14   5     4875.54     4904.48    179.97 o 
  -2  14   5      365.53      336.73     26.78 o 
  -1  14   5      721.16      728.59     35.44 o 
   0  14   5     1186.42     1160.19     39.34 o 
   1  14   5       56.17       31.02     22.61 o 
   2  14   5     2240.03     2269.39     83.98 o 
   3  14   5    14978.99    14839.49    342.09 o 
   4  14   5      170.82      178.81     40.09 o 
   5  14   5      925.51      970.46     64.13 o 
   6  14   5       37.33       24.86     35.34 o 
   7  14   5      481.87      523.36     57.09 o 
   8  14   5      591.65      516.69     58.27 o 
   9  14   5     3276.55     3407.41     89.53 o 
  10  14   5        8.26       15.21     34.48 o 
  11  14   5     3947.23     4122.97    140.30 o 
 -11  15   5     2916.69     3016.92    200.03 o 
 -10  15   5      235.18      251.87     65.85 o 
  -9  15   5    10030.15    10081.58    548.33 o 
  -8  15   5       52.78      114.96     42.39 o 
  -7  15   5     2707.77     2689.45    159.89 o 
  -6  15   5        1.54       -9.61     26.92 o 
  -5  15   5      903.57      821.33     49.87 o 
  -4  15   5     2902.43     2965.99     79.23 o 
  -3  15   5    11049.71    10850.11    298.06 o 
  -2  15   5      908.54      797.29     38.14 o 
  -1  15   5     6203.19     6253.97    131.00 o 
   0  15   5      586.00      670.68     43.06 o 
   1  15   5      249.62      231.39     29.55 o 
   2  15   5       73.70       77.03     33.38 o 
   3  15   5      461.86      441.10     49.19 o 
   4  15   5     1128.72     1074.39     67.60 o 
   5  15   5     3544.50     3668.95    104.25 o 
   6  15   5       64.14       75.92     40.36 o 
   7  15   5      262.75      238.78     50.94 o 
   8  15   5       33.93       54.94     42.44 o 
   9  15   5     2204.21     2343.92    102.46 o 
  10  15   5     1302.26     1250.89     79.30 o 
 -11  16   5       70.39       74.98     46.56 o 
 -10  16   5     5182.56     5368.94    206.66 o 
  -9  16   5      176.06      186.61     49.16 o 
  -8  16   5     4460.39     4210.56    148.27 o 
  -7  16   5      568.68      612.91     59.93 o 
  -6  16   5     1295.52     1248.12     59.25 o 
  -5  16   5     3785.19     3724.68     84.20 o 
  -4  16   5     1367.21     1424.86     71.30 o 
  -3  16   5    11288.41    11319.21    320.45 o 
  -2  16   5     7279.20     7205.55    212.76 o 
  -1  16   5     1660.23     1699.61     89.21 o 
   0  16   5     2445.56     2416.98     64.54 o 
   1  16   5      244.56      210.22     30.90 o 
   2  16   5      745.42      725.91     59.12 o 
   3  16   5     6667.03     6630.70    250.56 o 
   4  16   5     3193.53     3190.58    120.10 o 
   5  16   5     2430.21     2280.90     90.73 o 
   6  16   5     3389.81     3601.03    226.13 o 
   7  16   5      568.38      592.89     61.20 o 
   8  16   5      132.11       95.96     46.43 o 
   9  16   5     1084.97     1117.23    152.05 o 
  10  16   5       52.24       53.48     40.90 o 
 -10  17   5      135.98       96.99     48.25 o 
  -9  17   5       89.82       92.36     46.56 o 
  -8  17   5     1110.04     1111.58     77.31 o 
  -7  17   5     1406.41     1374.44     79.35 o 
  -6  17   5      149.84      127.00     35.14 o 
  -5  17   5     1802.70     1919.98    107.38 o 
  -4  17   5     5595.68     5501.93    194.15 o 
  -3  17   5      133.35      195.46     34.72 o 
  -2  17   5     2656.53     2639.30     78.21 o 
  -1  17   5      100.18      120.48     39.81 o 
   0  17   5      616.74      653.03     45.22 o 
   1  17   5     3712.45     3942.93     82.07 o 
   2  17   5     8302.98     8051.48    347.89 o 
   3  17   5     1683.83     1620.35     79.65 o 
   4  17   5     1597.71     1664.51    142.88 o 
   5  17   5     4009.35     3866.71    114.14 o 
   6  17   5     1159.47     1197.85     78.42 o 
   7  17   5      170.80      216.99     50.95 o 
   8  17   5     1657.88     1581.12    183.05 o 
   9  17   5     2015.17     2004.96    113.54 o 
  -9  18   5       21.94       -5.33     43.40 o 
  -8  18   5     1939.70     1730.26     91.36 o 
  -7  18   5      384.36      464.14     58.56 o 
  -6  18   5       12.97      -17.36     47.24 o 
  -5  18   5       13.56       22.76     31.70 o 
  -4  18   5      988.19     1118.91     60.01 o 
  -3  18   5      163.17      178.31     34.65 o 
  -2  18   5     2902.01     3239.54    168.97 o 
  -1  18   5    11120.06    11603.45    171.46 o 
   0  18   5      524.70      509.87     77.86 o 
   1  18   5     3639.23     3699.15    105.51 o 
   2  18   5        1.66      -22.42     35.93 o 
   3  18   5        2.17      -17.28     36.77 o 
   4  18   5     2134.66     2118.55     90.42 o 
   5  18   5      692.12      638.52     76.20 o 
   6  18   5      319.79      340.08     56.41 o 
   7  18   5     4902.54     5126.05    251.39 o 
   8  18   5     2934.33     3309.82    278.31 o 
  -8  19   5     1649.48     1629.21     90.45 o 
  -7  19   5     2948.67     2784.16    107.75 o 
  -6  19   5      138.49      219.00     49.74 o 
  -5  19   5     3919.85     4012.62     95.50 o 
  -4  19   5     1222.95     1225.25     91.13 o 
  -3  19   5       13.11      -10.48     40.12 o 
  -2  19   5       63.31       62.92     40.70 o 
  -1  19   5       67.83      108.45     43.88 o 
   0  19   5     2687.44     2884.08     98.98 o 
   1  19   5     7344.33     7203.40    143.32 o 
   2  19   5       59.30       74.35     42.32 o 
   3  19   5      430.02      407.19     54.32 o 
   4  19   5        2.97       41.79     40.09 o 
   5  19   5      459.70      484.09     61.15 o 
   6  19   5     1202.50     1178.64     84.05 o 
   7  19   5      416.88      477.85     65.87 o 
  -7  20   5      188.66      243.71     53.98 o 
  -6  20   5     7083.64     6880.46    327.59 o 
  -5  20   5      875.38      836.60     58.07 o 
  -4  20   5     3948.96     4278.92    123.87 o 
  -3  20   5      653.14      683.10     65.87 o 
  -2  20   5       13.00        9.54     39.19 o 
  -1  20   5     4154.64     4028.15    116.82 o 
   0  20   5     4203.23     4236.75    175.60 o 
   1  20   5       52.63       67.09     64.61 o 
   2  20   5     2516.42     2581.44     99.97 o 
   3  20   5      698.94      735.71    103.95 o 
   4  20   5       10.34        9.03     42.74 o 
   5  20   5      241.80      227.23     53.59 o 
   6  20   5       89.80       98.56     51.53 o 
  -5  21   5        0.17       26.51     69.58 o 
  -4  21   5      185.50      195.41     82.83 o 
  -3  21   5     4155.28     4050.44    122.99 o 
  -2  21   5     1579.08     1656.88     89.00 o 
  -1  21   5     1584.60     1672.30    105.19 o 
   0  21   5     4701.36     4942.46    191.34 o 
   1  21   5      208.51      139.98     69.58 o 
   2  21   5        1.25      -22.36     61.29 o 
   3  21   5      124.51      134.24     48.00 o 
   4  21   5      548.62      478.11     62.86 o 
   5  21   5     2650.51     2798.05    114.45 o 
  -3  22   5     1148.80     1094.67     84.87 o 
  -2  22   5     1886.39     2058.28     99.52 o 
  -1  22   5      337.17      293.22     82.00 o 
   0  22   5      278.87      252.63     78.69 o 
   1  22   5      882.91     1032.89    116.79 o 
   2  22   5     1926.21     1978.81    141.64 o 
 -12   0   6     8583.05     9320.84    195.48 o 
 -10   0   6     7515.81     7918.53    165.66 o 
  -8   0   6       83.67      101.88     34.79 o 
  -6   0   6     1539.40     1593.65     71.23 o 
  -4   0   6   109677.55   115817.66    453.91 o 
  -2   0   6    59622.92    61175.64    303.99 o 
   0   0   6     3351.10     3669.36     77.86 o 
   2   0   6    16384.05    15989.98    242.99 o 
   4   0   6    41692.25    41658.24    346.68 o 
   6   0   6      677.92      650.94     27.73 o 
   8   0   6     1489.45     1386.77     55.70 o 
  10   0   6     2560.70     2565.24    120.93 o 
  12   0   6     5393.76     5918.19    190.51 o 
  14   0   6     1924.22     2093.94    139.15 o 
 -13   1   6      839.78      680.86     81.17 o 
 -12   1   6     3390.60     3099.49    133.36 o 
 -11   1   6      314.29      410.01     55.50 o 
 -10   1   6     4217.64     4558.13    126.73 o 
  -9   1   6       94.94       97.74     33.96 o 
  -8   1   6     5451.56     5740.94    126.73 o 
  -7   1   6     1676.96     1924.97     77.86 o 
  -6   1   6     8178.04     7876.38    463.43 o 
  -5   1   6    36561.45    38972.62    630.34 o 
  -4   1   6     4349.24     4707.45     70.41 o 
  -3   1   6     7166.44     7343.67    124.66 o 
  -2   1   6    15772.21    15777.77    111.86 o 
  -1   1   6     2454.28     2610.13     49.20 o 
   0   1   6      732.55      781.96     31.44 o 
   1   1   6     3231.99     3113.69     52.83 o 
   2   1   6    18728.92    18861.32    177.06 o 
   3   1   6    16786.05    17013.45    161.44 o 
   4   1   6       96.01      180.86     11.77 o 
   5   1   6      156.38      132.78     10.54 o 
   6   1   6     1607.66     1554.40     33.43 o 
   7   1   6     3612.94     3721.28     54.01 o 
   8   1   6     2992.07     2884.94     51.92 o 
   9   1   6        3.57       14.02     21.97 o 
  10   1   6     2067.39     2215.42     81.12 o 
  11   1   6      851.98      907.30     66.18 o 
  12   1   6       88.65      100.73     41.14 o 
  13   1   6       55.89       46.86     41.39 o 
  14   1   6       22.03       -0.82     41.29 o 
 -13   2   6     1643.73     1554.72    109.34 o 
 -12   2   6     1055.37      976.78     64.39 o 
 -11   2   6      187.81      134.35     35.13 o 
 -10   2   6     9006.08     8916.77    750.44 o 
  -9   2   6     2765.57     2827.81     99.40 o 
  -8   2   6    12657.68    12785.80   1105.36 o 
  -7   2   6     1270.71     1288.60    115.96 o 
  -6   2   6     4575.00     4870.04    300.26 o 
  -5   2   6      424.25      503.61     47.21 o 
  -4   2   6    15232.74    16403.77    487.45 o 
  -3   2   6      970.59      937.13     37.75 o 
  -2   2   6     1859.55     2049.96     46.26 o 
  -1   2   6     3349.15     3287.13    119.18 o 
   0   2   6    20129.99    19550.57    334.16 o 
   1   2   6       22.89       39.42     10.51 o 
   2   2   6     2101.77     2166.98     29.75 o 
   3   2   6    28252.45    30362.60    264.03 o 
   4   2   6     3308.86     2984.14     36.07 o 
   5   2   6     3954.45     3980.47     42.56 o 
   6   2   6        1.27       23.31     11.98 o 
   7   2   6     2247.97     2167.74     37.61 o 
   8   2   6      866.62      780.28     40.91 o 
   9   2   6     4220.09     4050.99     77.03 o 
  10   2   6     1591.66     1542.90     58.08 o 
  11   2   6     5098.55     5103.55    188.44 o 
  12   2   6      737.08      804.38     67.65 o 
  13   2   6     2059.02     2227.83     96.62 o 
  14   2   6      790.75      877.59     76.39 o 
 -14   3   6     2076.04     2187.54    127.56 o 
 -13   3   6      241.08      221.12     44.51 o 
 -12   3   6     5902.12     6106.23    124.17 o 
 -11   3   6     1596.43     1535.14     69.97 o 
 -10   3   6      548.82      506.04     42.35 o 
  -9   3   6     2153.06     2126.82    130.46 o 
  -8   3   6     1207.07     1326.86    158.62 o 
  -7   3   6      298.87      362.30     98.98 o 
  -6   3   6     1412.04     1518.84    149.92 o 
  -5   3   6    17808.08    17977.51   1508.75 o 
  -4   3   6      262.48      351.20     43.90 o 
  -3   3   6     3552.36     3596.44    178.91 o 
  -2   3   6     9501.67     9128.60    177.29 o 
  -1   3   6       30.73        2.14     11.40 o 
   0   3   6     1054.24     1281.76     26.77 o 
   1   3   6     1816.92     1750.48     30.31 o 
   2   3   6     2933.54     3165.38     35.05 o 
   3   3   6      867.59      917.18     45.75 o 
   4   3   6    10407.63    11441.13    141.34 o 
   5   3   6     1476.86     1521.33     34.07 o 
   6   3   6    28547.31    27731.20    233.56 o 
   7   3   6     2369.04     2289.25     64.67 o 
   8   3   6      730.71      823.35     42.69 o 
   9   3   6     1207.80     1190.38     49.86 o 
  10   3   6      160.68      141.43     29.73 o 
  11   3   6      132.38      118.43     31.82 o 
  12   3   6     4594.24     4602.63    121.52 o 
  13   3   6      136.71      276.33     52.89 o 
  14   3   6     3828.76     3994.25    126.17 o 
 -14   4   6     5478.20     5535.82    131.19 o 
 -13   4   6        1.86      -34.17     34.17 o 
 -12   4   6      232.08      229.85     42.76 o 
 -11   4   6       16.63      -26.68     28.37 o 
 -10   4   6      871.82      707.91     53.30 o 
  -9   4   6      114.01      118.67     22.43 o 
  -8   4   6    15345.68    15373.34    766.51 o 
  -7   4   6     3566.03     3692.05    423.26 o 
  -6   4   6    19517.56    19835.11   1660.74 o 
  -5   4   6     2256.80     2277.77    257.19 o 
  -4   4   6     6263.91     6473.11    689.56 o 
  -3   4   6    12145.42    13512.03    151.58 o 
  -2   4   6     6299.83     6391.28    168.52 o 
  -1   4   6      630.29      681.11     28.14 o 
   0   4   6    25561.83    24956.83    337.14 o 
   1   4   6     5715.95     5994.31     50.36 o 
   2   4   6    14746.61    14774.66    315.24 o 
   3   4   6      150.44      287.32     16.63 o 
   4   4   6       28.32       28.18     10.70 o 
   5   4   6      123.28      127.71     14.19 o 
   6   4   6    10982.50    11117.90    155.18 o 
   7   4   6      212.44      203.55     22.07 o 
   8   4   6    11263.14    11254.04    254.17 o 
   9   4   6      122.39       79.69     25.96 o 
  10   4   6       37.11       23.67     26.60 o 
  11   4   6       19.46       31.93     29.07 o 
  12   4   6       50.02       56.49     40.70 o 
  13   4   6      739.26      915.60     74.97 o 
  14   4   6     1413.52     1692.46     92.82 o 
 -14   5   6      405.55      373.63     53.73 o 
 -13   5   6     3675.56     3287.32    105.12 o 
 -12   5   6     3776.40     3724.50    235.24 o 
 -11   5   6     3146.81     3021.60     92.23 o 
 -10   5   6      271.39      265.47     39.24 o 
  -9   5   6     4946.44     4769.19    101.32 o 
  -8   5   6     3654.90     3727.98    243.02 o 
  -7   5   6     7849.60     7725.07    503.78 o 
  -6   5   6     2935.80     2684.80    167.97 o 
  -5   5   6     2097.49     1834.35    130.73 o 
  -4   5   6     7434.75     7543.85    396.06 o 
  -3   5   6     1290.26     1130.49     52.74 o 
  -2   5   6    11392.40    10528.86    366.95 o 
  -1   5   6    18671.43    17868.01    421.68 o 
   0   5   6     3942.16     4212.98     90.21 o 
   1   5   6     3405.06     3540.73     84.13 o 
   2   5   6     5139.09     5098.09    108.83 o 
   3   5   6    15539.73    15747.97    263.09 o 
   4   5   6      558.44      478.84     22.08 o 
   5   5   6     1561.24     1572.17     31.00 o 
   6   5   6    19408.97    18961.53    229.78 o 
   7   5   6       36.18       51.95     18.87 o 
   8   5   6     2340.78     2278.61     81.18 o 
   9   5   6      126.86      149.66     29.32 o 
  10   5   6      933.73      916.76     52.28 o 
  11   5   6      802.18      835.53     73.46 o 
  12   5   6     2156.31     2228.32     90.63 o 
  13   5   6      432.20      433.97     60.05 o 
  14   5   6      523.30      497.85     64.67 o 
 -14   6   6      323.46      303.87     51.50 o 
 -13   6   6     3139.60     3179.06    104.55 o 
 -12   6   6     2169.28     1902.33     82.87 o 
 -11   6   6     4043.34     4025.52    105.41 o 
 -10   6   6     2416.61     2280.00     79.95 o 
  -9   6   6      606.66      627.02     52.36 o 
  -8   6   6     1188.99     1138.81     54.45 o 
  -7   6   6     1731.49     1958.21    147.04 o 
  -6   6   6       52.57       30.06     16.92 o 
  -5   6   6      205.90      250.67     22.35 o 
  -4   6   6    22280.99    22067.30    971.43 o 
  -3   6   6     4604.90     4896.96    154.58 o 
  -2   6   6     6889.76     6440.29    225.12 o 
  -1   6   6      623.36      635.29     20.54 o 
   0   6   6     6971.94     6936.30    114.04 o 
   1   6   6      176.27      257.58     14.64 o 
   2   6   6     2785.02     2955.67     32.69 o 
   3   6   6     1482.11     1304.48     45.43 o 
   4   6   6    29761.60    28945.78    464.23 o 
   5   6   6      651.27      580.96     30.37 o 
   6   6   6        5.65       48.79     17.72 o 
   7   6   6     5011.05     5019.63     92.30 o 
   8   6   6     3152.31     3152.37     59.16 o 
   9   6   6      504.40      576.13     41.91 o 
  10   6   6    10665.02    10733.27    232.95 o 
  11   6   6      324.14      371.97     41.28 o 
  12   6   6      903.25      946.48     58.66 o 
  13   6   6      939.51     1047.15    103.95 o 
 -14   7   6      496.12      474.80     60.90 o 
 -13   7   6      192.58      138.90     44.67 o 
 -12   7   6      625.73      586.31     57.09 o 
 -11   7   6      397.64      373.79     48.30 o 
 -10   7   6      468.37      474.89     49.47 o 
  -9   7   6      919.13      981.15     60.90 o 
  -8   7   6    10522.99     9892.49    319.72 o 
  -7   7   6     1414.09     1424.83     79.50 o 
  -6   7   6      268.10      250.35     24.11 o 
  -5   7   6     4723.22     4908.74    282.56 o 
  -4   7   6     5335.76     5301.07    153.87 o 
  -3   7   6    11479.75    12159.03    363.33 o 
  -2   7   6    10265.97     9812.41    282.75 o 
  -1   7   6    11708.12    12232.42    281.19 o 
   0   7   6       86.65      104.08     11.47 o 
   1   7   6       14.37       31.41     10.49 o 
   2   7   6    53449.47    55291.13    692.79 o 
   3   7   6      131.67       71.94     10.50 o 
   4   7   6     1690.71     1697.24     46.46 o 
   5   7   6        8.31      -15.10     15.10 o 
   6   7   6     5310.57     5448.36    137.37 o 
   7   7   6     7731.93     7531.41    149.77 o 
   8   7   6     9767.09     9705.21    134.62 o 
   9   7   6      456.37      471.55     34.16 o 
  10   7   6     6952.74     7088.58    139.79 o 
  11   7   6      102.33       40.92     56.89 o 
  12   7   6      177.83      125.03     37.17 o 
  13   7   6       27.18        4.26     33.73 o 
 -14   8   6     1013.67     1012.98     78.11 o 
 -13   8   6       77.97       65.38     42.46 o 
 -12   8   6     2732.46     2708.60     96.93 o 
 -11   8   6       85.62       27.99     35.43 o 
 -10   8   6     6500.40     6464.17    128.55 o 
  -9   8   6     5056.64     4812.88    192.99 o 
  -8   8   6     1213.88     1166.12     74.96 o 
  -7   8   6       17.15        9.92     23.99 o 
  -6   8   6      355.78      404.66     31.72 o 
  -5   8   6      350.37      352.54     23.15 o 
  -4   8   6    28808.68    28320.81   1109.83 o 
  -3   8   6      561.01      484.39     30.41 o 
  -2   8   6    18914.14    18201.78    680.39 o 
  -1   8   6       50.64       49.40      9.98 o 
   0   8   6      845.85      846.69     23.16 o 
   1   8   6    11206.97    11113.44    143.81 o 
   2   8   6     6216.34     6229.65     85.56 o 
   3   8   6      607.55      562.00     22.07 o 
   4   8   6    42651.80    42007.95   1057.36 o 
   5   8   6      881.91      876.71     40.92 o 
   6   8   6        4.58       -8.80     16.96 o 
   7   8   6      931.26      876.28     38.69 o 
   8   8   6      702.91      757.47     40.02 o 
   9   8   6      368.02      363.97     33.31 o 
  10   8   6     1970.87     2035.36     87.71 o 
  11   8   6     1000.42     1125.37     60.37 o 
  12   8   6       77.96       58.60     34.80 o 
  13   8   6      285.41      235.01     53.57 o 
 -14   9   6       28.99       13.45     83.24 o 
 -13   9   6      350.21      427.52     57.25 o 
 -12   9   6      203.70      249.92     47.67 o 
 -11   9   6     1533.45     1515.46     79.04 o 
 -10   9   6     3412.64     3176.41     97.52 o 
  -9   9   6     1573.28     1447.76    109.34 o 
  -8   9   6      437.74      450.89     45.10 o 
  -7   9   6     1790.78     1688.77     66.76 o 
  -6   9   6     4539.69     4703.86    290.69 o 
  -5   9   6     3074.19     2857.61    151.95 o 
  -4   9   6      406.18      487.88     26.78 o 
  -3   9   6    12400.08    12074.56    253.35 o 
  -2   9   6     4745.37     4702.91    111.38 o 
  -1   9   6     5449.90     5286.95    128.40 o 
   0   9   6     1930.33     1986.79     35.45 o 
   1   9   6        4.83       19.84     11.53 o 
   2   9   6    51692.85    52629.07    585.59 o 
   3   9   6     3679.84     3660.43     62.50 o 
   4   9   6      841.61      903.20     43.65 o 
   5   9   6    11322.66    10972.08    393.49 o 
   6   9   6     5849.35     5698.05    178.29 o 
   7   9   6      118.91      103.46     22.98 o 
   8   9   6     9373.67     9623.27    440.92 o 
   9   9   6      419.63      446.44     36.05 o 
  10   9   6     3996.98     4168.35    231.63 o 
  11   9   6     1548.56     1593.17     68.06 o 
  12   9   6      520.92      493.67     61.79 o 
  13   9   6       43.39        0.97     44.80 o 
 -13  10   6      155.75      181.38     50.33 o 
 -12  10   6      676.62      589.69     62.66 o 
 -11  10   6      233.99      192.85     45.58 o 
 -10  10   6       84.54       41.62     35.99 o 
  -9  10   6     1435.30     1390.34     82.00 o 
  -8  10   6     5386.42     5047.87    227.78 o 
  -7  10   6      338.06      294.05     38.92 o 
  -6  10   6    12251.86    12005.96    300.71 o 
  -5  10   6     1805.26     1792.14     64.17 o 
  -4  10   6      644.50      689.22     31.75 o 
  -3  10   6      876.17      896.00     33.26 o 
  -2  10   6       95.71      105.79     17.38 o 
  -1  10   6       26.51       16.82     16.07 o 
   0  10   6    50733.86    51059.48    580.85 o 
   1  10   6     5601.14     5779.06     54.67 o 
   2  10   6    10183.70    10060.92    209.43 o 
   3  10   6     4499.17     4343.89     84.02 o 
   4  10   6     2300.86     2116.05     64.56 o 
   5  10   6     4799.14     4874.33    107.92 o 
   6  10   6     1877.25     1859.77     63.70 o 
   7  10   6        5.64      -15.07     24.46 o 
   8  10   6     5224.75     5115.40    199.68 o 
   9  10   6    16431.71    16878.99    488.14 o 
  10  10   6     1197.55     1293.20     54.09 o 
  11  10   6      979.09      992.48     75.55 o 
  12  10   6      277.82      252.10     55.02 o 
 -13  11   6      261.61      239.01     53.88 o 
 -12  11   6     7493.40     7332.25    157.84 o 
 -11  11   6      606.54      623.56     62.36 o 
 -10  11   6      180.11      160.62     42.31 o 
  -9  11   6     2982.63     2777.14     92.53 o 
  -8  11   6      107.53      107.50     34.54 o 
  -7  11   6      152.44      135.84     34.23 o 
  -6  11   6     7950.32     7546.92    259.20 o 
  -5  11   6      242.69      245.57     28.93 o 
  -4  11   6     4142.09     4014.79    122.30 o 
  -3  11   6     4410.12     4362.78    104.97 o 
  -2  11   6     5070.75     4918.86     94.33 o 
  -1  11   6     1419.28     1387.22     38.08 o 
   0  11   6     5701.66     5898.82    139.13 o 
   1  11   6     2944.98     3063.41     43.84 o 
   2  11   6     2246.15     2117.91     45.31 o 
   3  11   6     2981.89     2943.96     63.89 o 
   4  11   6     4638.14     4501.72     91.54 o 
   5  11   6     3920.77     3681.96    119.13 o 
   6  11   6     2420.49     2524.77     65.72 o 
   7  11   6      883.93      882.17     50.32 o 
   8  11   6      853.77      888.31     53.15 o 
   9  11   6      334.27      318.06     40.53 o 
  10  11   6      245.31      238.99     39.76 o 
  11  11   6      342.24      316.69     56.19 o 
  12  11   6     3840.21     3791.05    125.33 o 
 -13  12   6       56.01       74.33     46.54 o 
 -12  12   6       60.94       64.76     44.80 o 
 -11  12   6      259.28      286.33     66.68 o 
 -10  12   6      111.90       70.40     38.36 o 
  -9  12   6       11.10        0.41     33.97 o 
  -8  12   6     2825.98     2714.72     90.19 o 
  -7  12   6      382.66      318.00     43.61 o 
  -6  12   6     3490.31     3493.60     95.43 o 
  -5  12   6     1028.81     1007.49     61.95 o 
  -4  12   6      277.52      245.71     23.82 o 
  -3  12   6      864.16      907.49     36.18 o 
  -2  12   6     3963.90     3939.29    102.82 o 
  -1  12   6     1076.68      948.45     36.43 o 
   0  12   6    19418.13    19092.47    394.41 o 
   1  12   6       53.70       67.18     21.57 o 
   2  12   6     1201.16     1172.09     43.75 o 
   3  12   6      823.32      847.05     56.74 o 
   4  12   6     1299.90     1400.04     65.01 o 
   5  12   6     2809.54     2821.85     77.66 o 
   6  12   6     6817.50     6792.88    191.92 o 
   7  12   6     4724.96     4551.90    179.71 o 
   8  12   6     8139.67     7912.53    242.23 o 
   9  12   6        0.03       -7.80     28.99 o 
  10  12   6      496.34      510.50     47.97 o 
  11  12   6     1448.67     1395.13     86.07 o 
  12  12   6       76.54       35.17     48.25 o 
 -12  13   6     1008.34     1010.33     79.63 o 
 -11  13   6      536.83      541.25     62.36 o 
 -10  13   6     1193.47     1156.90     73.42 o 
  -9  13   6     1365.29     1273.18     74.66 o 
  -8  13   6      634.94      582.30     57.10 o 
  -7  13   6     6501.78     6134.46    276.65 o 
  -6  13   6     6023.99     5720.21    168.68 o 
  -5  13   6       17.00       -2.38     23.55 o 
  -4  13   6     5201.54     5135.59    212.18 o 
  -3  13   6     3425.39     3398.45     72.59 o 
  -2  13   6     1583.83     1425.36     42.71 o 
  -1  13   6    12846.72    12544.02    236.84 o 
   0  13   6       18.19        0.13     19.61 o 
   1  13   6     9163.35     9601.96    226.74 o 
   2  13   6     8746.03     8837.78    194.65 o 
   3  13   6      515.65      477.69     46.56 o 
   4  13   6       12.91       -4.44     29.54 o 
   5  13   6       37.46       -3.32     31.61 o 
   6  13   6     2142.65     2135.87     74.31 o 
   7  13   6     8792.78     8502.59    180.42 o 
   8  13   6     1375.96     1271.50     60.55 o 
   9  13   6      242.90      215.43     39.47 o 
  10  13   6      364.28      323.97     44.59 o 
  11  13   6        2.27      -48.39     62.54 o 
 -12  14   6     1960.17     1986.73     99.27 o 
 -11  14   6     1847.00     1817.27     92.23 o 
 -10  14   6     3977.20     3856.97    118.31 o 
  -9  14   6        6.37       38.99     39.19 o 
  -8  14   6      465.36      409.87     52.42 o 
  -7  14   6       52.74       61.92     30.10 o 
  -6  14   6       26.81       14.92     27.06 o 
  -5  14   6     1171.59     1218.67     56.09 o 
  -4  14   6     3006.40     3031.38    115.43 o 
  -3  14   6      170.08      221.83     30.79 o 
  -2  14   6     2484.94     2424.00     52.78 o 
  -1  14   6     6896.41     6694.81    170.46 o 
   0  14   6        0.17      -14.08     21.45 o 
   1  14   6     1081.98     1015.25     46.07 o 
   2  14   6     4362.45     4223.63    100.34 o 
   3  14   6      182.24      223.01     39.83 o 
   4  14   6     6724.26     6348.38    441.90 o 
   5  14   6     2113.27     2136.14    156.55 o 
   6  14   6      283.93      278.83     37.74 o 
   7  14   6     5604.91     5359.78    148.80 o 
   8  14   6       65.23       97.05     34.94 o 
   9  14   6      119.37       95.83     37.84 o 
  10  14   6     1222.67     1251.53     80.82 o 
  11  14   6     2121.32     2299.40     92.92 o 
 -11  15   6     1124.83     1106.56     81.94 o 
 -10  15   6     3850.94     3738.76    120.89 o 
  -9  15   6      372.59      362.13     55.29 o 
  -8  15   6     3333.63     3294.26    133.77 o 
  -7  15   6      478.29      394.28     41.23 o 
  -6  15   6     5097.95     4894.00    169.36 o 
  -5  15   6     1230.78     1150.05     66.27 o 
  -4  15   6       43.28       11.81     26.89 o 
  -3  15   6      110.64      137.54     29.90 o 
  -2  15   6     1852.15     1827.85     50.33 o 
  -1  15   6       90.75       54.11     21.01 o 
   0  15   6      373.52      335.65     34.05 o 
   1  15   6        8.31        0.00     23.08 o 
   2  15   6     4039.79     4060.32    102.14 o 
   3  15   6      234.62      215.63     43.23 o 
   4  15   6      660.69      742.50     62.08 o 
   5  15   6      150.63      133.29     41.80 o 
   6  15   6       10.72        1.44     36.57 o 
   7  15   6      143.73      111.02     34.90 o 
   8  15   6     2522.52     2361.20    110.83 o 
   9  15   6       15.41       26.78     43.86 o 
  10  15   6     5252.27     5437.17    116.96 o 
 -10  16   6     2280.09     2290.34    102.73 o 
  -9  16   6     3490.38     3600.12    117.71 o 
  -8  16   6      246.91      212.43     47.73 o 
  -7  16   6      536.38      482.50     45.05 o 
  -6  16   6      853.47      757.30     51.05 o 
  -5  16   6      305.04      337.75     39.33 o 
  -4  16   6    10501.05    10304.07    273.71 o 
  -3  16   6     3544.77     3404.24    121.65 o 
  -2  16   6      418.51      446.23     38.83 o 
  -1  16   6      362.12      335.96     35.58 o 
   0  16   6      221.54      215.40     31.56 o 
   1  16   6     3580.38     3496.44    109.34 o 
   2  16   6     1456.23     1382.41     96.91 o 
   3  16   6     2653.11     2486.94     90.73 o 
   4  16   6     8155.78     7923.48    147.58 o 
   5  16   6      320.20      306.58     50.54 o 
   6  16   6        2.15        2.31     38.95 o 
   7  16   6      431.78      446.40     45.76 o 
   8  16   6      205.86      160.13     40.61 o 
   9  16   6     3089.03     3179.31    124.29 o 
 -10  17   6      806.79      721.55     72.19 o 
  -9  17   6     2852.20     2739.01    113.06 o 
  -8  17   6     1045.96     1019.50     75.49 o 
  -7  17   6       94.59       43.72     41.21 o 
  -6  17   6      597.99      642.58     63.41 o 
  -5  17   6     9060.34     8774.99    208.70 o 
  -4  17   6      168.97      198.85     35.68 o 
  -3  17   6    11390.48    11380.30    339.05 o 
  -2  17   6     1426.40     1522.91     75.81 o 
  -1  17   6     1856.93     1983.83     98.98 o 
   0  17   6     1524.05     1405.51     57.45 o 
   1  17   6     2475.65     2439.15     87.31 o 
   2  17   6     2454.33     2527.50     92.76 o 
   3  17   6    11628.03    11215.39    174.71 o 
   4  17   6        4.72      -19.65     37.75 o 
   5  17   6     4972.02     5092.26    128.23 o 
   6  17   6     1418.83     1312.89    118.03 o 
   7  17   6       17.21      -19.51     42.44 o 
   8  17   6        1.52      -43.93     43.93 o 
   9  17   6        1.44      -26.35     37.37 o 
  -9  18   6     1610.36     1612.63     91.55 o 
  -8  18   6     5025.19     4607.88    201.69 o 
  -7  18   6        4.98       15.18     39.86 o 
  -6  18   6     1256.18     1347.82     65.30 o 
  -5  18   6      707.78      705.38     52.22 o 
  -4  18   6        0.38       17.78     31.17 o 
  -3  18   6     1136.96     1140.00     61.95 o 
  -2  18   6     3933.96     4093.40    129.63 o 
  -1  18   6      482.83      518.31     55.29 o 
   0  18   6     6738.70     6953.67    109.12 o 
   1  18   6      244.59      259.87     46.46 o 
   2  18   6      371.23      383.99     53.14 o 
   3  18   6      459.34      414.04     54.38 o 
   4  18   6      308.66      240.63     49.95 o 
   5  18   6      120.01      117.90     46.84 o 
   6  18   6     3556.53     3531.97    117.71 o 
   7  18   6      263.93      295.46     57.36 o 
   8  18   6     1998.54     2119.93    103.66 o 
  -8  19   6       48.53       -7.32     41.98 o 
  -7  19   6     3378.27     3113.90    113.83 o 
  -6  19   6      612.27      699.99     54.53 o 
  -5  19   6      266.51      226.14     40.15 o 
  -4  19   6       94.62       96.51     34.30 o 
  -3  19   6      425.02      473.80     65.02 o 
  -2  19   6     4949.63     5095.46    126.45 o 
  -1  19   6     2443.00     2447.40     95.01 o 
   0  19   6      725.22      787.71     96.91 o 
   1  19   6     2364.31     2361.85     94.36 o 
   2  19   6      514.40      530.10     59.27 o 
   3  19   6      604.98      582.92     61.20 o 
   4  19   6     1943.03     2020.86     93.41 o 
   5  19   6        9.17       24.43     45.10 o 
   6  19   6     4724.61     4792.58    177.67 o 
   7  19   6      330.06      303.41     59.98 o 
  -7  20   6      719.46      621.15     67.49 o 
  -6  20   6      156.08      164.86     49.28 o 
  -5  20   6     2015.36     1943.73     75.77 o 
  -4  20   6      171.90      165.25     49.20 o 
  -3  20   6     1565.12     1609.26    114.31 o 
  -2  20   6        5.45        2.90     41.00 o 
  -1  20   6      101.08       87.09     44.78 o 
   0  20   6     2762.58     2856.80    153.24 o 
   1  20   6      592.95      596.37     92.77 o 
   2  20   6      361.20      424.81     81.17 o 
   3  20   6        3.78      -13.42     39.27 o 
   4  20   6     1103.39     1064.94     79.28 o 
   5  20   6      485.91      390.30     62.05 o 
   6  20   6        1.86       -4.35     47.43 o 
  -5  21   6      123.06       38.21     46.34 o 
  -4  21   6       42.21       61.38     45.39 o 
  -3  21   6      618.65      691.80     68.73 o 
  -2  21   6     1393.11     1272.07     83.92 o 
  -1  21   6     3247.59     3017.49    158.21 o 
   0  21   6       10.27       90.28     64.61 o 
   1  21   6     4365.78     4247.51    183.05 o 
   2  21   6     1197.32     1278.06    120.93 o 
   3  21   6      588.67      528.19     63.80 o 
   4  21   6       44.12       61.72     48.35 o 
  -2  22   6     3713.25     3789.47    178.91 o 
  -1  22   6      254.43      300.67     82.83 o 
   0  22   6       60.33       33.96     62.12 o 
   1  22   6      202.30      166.49     73.72 o 
 -11   0   7     4835.00     5024.46    145.78 o 
  -9   0   7     2495.19     2494.84    100.22 o 
  -7   0   7     1494.29     1765.10     79.52 o 
  -5   0   7      387.27      477.10     51.35 o 
  -3   0   7    73304.39    77918.88    379.36 o 
  -1   0   7     7033.17     7477.88    117.62 o 
   1   0   7    12521.21    12323.74    103.67 o 
   3   0   7       36.90       51.63     13.46 o 
   5   0   7      328.83      255.65     18.77 o 
   7   0   7     6400.14     6056.89     97.74 o 
   9   0   7      299.78      328.01     60.47 o 
  11   0   7      521.03      511.06     79.52 o 
  13   0   7     3115.74     3161.62    156.55 o 
 -14   1   7      969.34     1168.73    102.71 o 
 -13   1   7     1528.79     1423.02    108.51 o 
 -12   1   7     2420.65     2723.45    121.76 o 
 -11   1   7     5552.00     6113.32    131.70 o 
 -10   1   7        8.04       11.89     24.64 o 
  -9   1   7     1560.18     1708.73     61.20 o 
  -8   1   7    12796.07    13417.14    388.47 o 
  -7   1   7     7962.05     8543.53    270.03 o 
  -6   1   7     1518.03     1541.04     51.53 o 
  -5   1   7    41846.52    44105.68    283.28 o 
  -4   1   7     4335.04     4635.04     73.50 o 
  -3   1   7    20853.66    21674.62    143.78 o 
  -2   1   7     2071.43     2432.92     52.70 o 
  -1   1   7     3664.38     3642.55     97.74 o 
   0   1   7        3.60       16.98     15.81 o 
   1   1   7     3397.42     3048.83     40.66 o 
   2   1   7        1.81       10.96      9.87 o 
   3   1   7    33117.64    32746.75    362.13 o 
   4   1   7      647.20      663.18     19.13 o 
   5   1   7      680.39      643.44     23.71 o 
   6   1   7      239.20      308.60     19.37 o 
   7   1   7        0.99        6.86     15.66 o 
   8   1   7     2393.49     2381.62     49.64 o 
   9   1   7     8878.59     9071.15    110.76 o 
  10   1   7       12.47       16.46     33.32 o 
  11   1   7     4208.14     4204.45    113.03 o 
  12   1   7     1938.65     1905.92     87.85 o 
  13   1   7     1601.49     1605.29     97.33 o 
  14   1   7      575.66      653.67     71.15 o 
 -14   2   7       19.75       36.45     53.01 o 
 -13   2   7     1221.88     1366.87    101.88 o 
 -12   2   7      798.79      815.05     90.28 o 
 -11   2   7     3692.91     4102.56    127.56 o 
 -10   2   7     3094.15     3374.49    112.65 o 
  -9   2   7     9050.36     9924.67    173.94 o 
  -8   2   7     6503.53     6970.96    142.47 o 
  -7   2   7     5742.71     5908.93     92.67 o 
  -6   2   7     3117.44     3458.36     70.49 o 
  -5   2   7     4498.74     4822.94    205.83 o 
  -4   2   7    21300.39    22240.06    243.52 o 
  -3   2   7    57010.44    60776.97    239.47 o 
  -2   2   7     3949.88     3830.20     94.01 o 
  -1   2   7     2383.22     2702.33     54.47 o 
   0   2   7    40331.32    41077.61    712.55 o 
   1   2   7    12546.45    11734.38    135.81 o 
   2   2   7    25874.87    26815.05    232.89 o 
   3   2   7      982.83      902.22     25.04 o 
   4   2   7    31444.03    31983.02    429.47 o 
   5   2   7     8133.88     7860.47     59.78 o 
   6   2   7     5013.30     5054.47     51.36 o 
   7   2   7     1342.22     1326.18     38.38 o 
   8   2   7     6827.57     6553.44    132.94 o 
   9   2   7     1950.27     1927.18     59.52 o 
  10   2   7      978.98      959.61     51.14 o 
  11   2   7     4093.74     4232.24    114.50 o 
  12   2   7      831.53      912.48     69.99 o 
  13   2   7       42.92       74.13     42.76 o 
  14   2   7      642.84      686.97     71.45 o 
 -14   3   7      619.67      627.85     89.46 o 
 -13   3   7     1277.09     1215.11    103.54 o 
 -12   3   7      307.09      234.41     60.47 o 
 -11   3   7       70.95       18.94     38.52 o 
 -10   3   7      931.96      945.64     99.40 o 
  -9   3   7     5132.69     5160.32    260.91 o 
  -8   3   7     3060.17     3348.32    107.26 o 
  -7   3   7    23045.42    23667.17   1693.87 o 
  -6   3   7      375.35      556.62     54.67 o 
  -5   3   7     9189.74     9350.33    487.87 o 
  -4   3   7      703.28      799.59     53.01 o 
  -3   3   7    20252.02    22060.25    544.19 o 
  -2   3   7     4563.88     4477.46     80.76 o 
  -1   3   7    18682.20    18030.16    578.73 o 
   0   3   7     2180.56     2324.85     34.82 o 
   1   3   7     8525.24     8794.48    122.42 o 
   2   3   7    13969.74    14944.65    217.56 o 
   3   3   7     3918.60     4321.20     43.33 o 
   4   3   7        5.73       27.91     11.74 o 
   5   3   7     8352.86     8448.33     62.76 o 
   6   3   7       20.17       52.14     13.91 o 
   7   3   7    11569.03    11958.14    234.57 o 
   8   3   7        2.47        0.64     21.51 o 
   9   3   7      105.18      120.43     28.19 o 
  10   3   7      524.89      501.68     41.26 o 
  11   3   7      363.71      478.85     55.06 o 
  12   3   7      189.67      245.14     49.47 o 
  13   3   7     5955.78     6157.64    147.89 o 
  14   3   7      565.58      627.79     69.99 o 
 -14   4   7      308.86      264.23     69.58 o 
 -13   4   7     8207.13     8508.26    170.22 o 
 -12   4   7       45.28        7.04     33.38 o 
 -11   4   7     2326.70     2073.48     79.95 o 
 -10   4   7      315.70      264.58     39.23 o 
  -9   4   7     2143.17     2124.17    118.99 o 
  -8   4   7      864.11      832.18     78.27 o 
  -7   4   7    41419.14    42392.56   3784.08 o 
  -6   4   7     6175.68     5978.71    498.22 o 
  -5   4   7     5577.21     5816.31    115.96 o 
  -4   4   7       46.66      146.38     22.64 o 
  -3   4   7     8608.31     8834.12    315.17 o 
  -2   4   7    11301.66    12343.70    415.74 o 
  -1   4   7      378.18      357.90     23.32 o 
   0   4   7      510.85      448.20     22.35 o 
   1   4   7     4246.67     3861.77     44.15 o 
   2   4   7       81.41      133.37     14.62 o 
   3   4   7    10180.80    10128.98     82.53 o 
   4   4   7     6271.62     6631.97     81.90 o 
   5   4   7    10732.82    10885.45    128.56 o 
   6   4   7     4774.67     4804.06     87.06 o 
   7   4   7      367.03      354.34     25.94 o 
   8   4   7     1553.61     1602.50     75.88 o 
   9   4   7        6.97      -22.70     22.70 o 
  10   4   7       64.17       28.10     28.21 o 
  11   4   7     9804.75     9835.44    199.58 o 
  12   4   7      889.69      963.82     73.20 o 
  13   4   7     2971.27     3205.80    113.33 o 
 -14   5   7     1108.49      992.69     74.38 o 
 -13   5   7     1991.42     2026.07     97.33 o 
 -12   5   7     3176.89     3059.39     99.40 o 
 -11   5   7     1469.11     1611.54     80.76 o 
 -10   5   7     3803.42     3557.28    135.43 o 
  -9   5   7    11091.13    11204.93    673.48 o 
  -8   5   7       19.02       30.57     19.34 o 
  -7   5   7    13069.92    13141.85    750.88 o 
  -6   5   7    20187.75    20506.40   2562.76 o 
  -5   5   7    19492.48    20492.49   2356.51 o 
  -4   5   7     1338.84     1198.22    136.26 o 
  -3   5   7      727.59      875.78     49.92 o 
  -2   5   7     3998.26     4405.54     63.41 o 
  -1   5   7    23511.72    24279.93    523.22 o 
   0   5   7     9224.89     9472.05     85.84 o 
   1   5   7     1098.67     1000.20     27.46 o 
   2   5   7     6246.84     6459.54     91.81 o 
   3   5   7       90.57       95.77     14.30 o 
   4   5   7    26876.30    28851.16    509.47 o 
   5   5   7    14068.01    14212.62    293.15 o 
   6   5   7      351.43      417.73     26.86 o 
   7   5   7    11840.10    11638.03    280.84 o 
   8   5   7     1602.32     1501.05     54.31 o 
   9   5   7     1364.56     1409.04     56.38 o 
  10   5   7      786.12      800.86     51.30 o 
  11   5   7      861.39      920.28     63.26 o 
  12   5   7     1061.20     1168.74     63.41 o 
  13   5   7     2604.82     2774.60    107.47 o 
 -14   6   7      289.64      263.78     55.08 o 
 -13   6   7       32.90       22.14     37.11 o 
 -12   6   7      633.66      555.51     56.22 o 
 -11   6   7     5796.87     5659.16    123.00 o 
 -10   6   7      720.89      698.49     57.64 o 
  -9   6   7    10547.40     9958.10    265.47 o 
  -8   6   7     2807.06     2869.99    214.35 o 
  -7   6   7     7664.35     7720.89    626.18 o 
  -6   6   7     4497.56     4672.59    232.75 o 
  -5   6   7      136.36      132.95     20.23 o 
  -4   6   7      178.15      208.93     21.45 o 
  -3   6   7     4511.26     4423.56    156.29 o 
  -2   6   7    11027.84    10708.22    357.95 o 
  -1   6   7     1923.30     2005.11     47.15 o 
   0   6   7    18704.23    17883.60    253.19 o 
   1   6   7       71.98       23.93     10.31 o 
   2   6   7     1678.16     1841.93     36.67 o 
   3   6   7      955.41     1099.83     23.06 o 
   4   6   7    10148.46    10073.32    150.05 o 
   5   6   7      291.89      302.00     24.00 o 
   6   6   7     7139.38     7133.30    194.16 o 
   7   6   7     2553.25     2521.47     53.05 o 
   8   6   7     2492.61     2504.79     84.64 o 
   9   6   7     5983.04     5806.44    126.72 o 
  10   6   7       44.54       12.34     39.22 o 
  11   6   7      747.25      777.78     53.87 o 
  12   6   7     2420.30     2581.94     80.95 o 
  13   6   7      289.39      311.75     56.46 o 
 -14   7   7     1340.63     1270.43    125.49 o 
 -13   7   7     1025.43      974.43     72.88 o 
 -12   7   7     1944.99     1771.69     83.45 o 
 -11   7   7     1766.20     1833.41     81.12 o 
 -10   7   7      182.61      179.01     39.81 o 
  -9   7   7     1114.41     1075.05     62.96 o 
  -8   7   7      911.77      810.50     55.64 o 
  -7   7   7      328.64      384.59     34.42 o 
  -6   7   7     5227.09     5235.34    272.27 o 
  -5   7   7    35047.11    35069.30   2420.67 o 
  -4   7   7      657.93      681.80     35.51 o 
  -3   7   7     1681.60     1490.37     38.62 o 
  -2   7   7     1255.62     1470.29     96.26 o 
  -1   7   7     1890.71     1858.98     34.82 o 
   0   7   7     1765.98     2001.26     48.78 o 
   1   7   7    14766.93    15076.89    163.15 o 
   2   7   7      539.95      574.65     22.06 o 
   3   7   7     7613.07     7242.58     69.08 o 
   4   7   7     1052.05      999.70     40.93 o 
   5   7   7     5147.24     5105.31     97.77 o 
   6   7   7       20.12        5.58     17.86 o 
   7   7   7       52.46       92.76     21.87 o 
   8   7   7       28.78       67.36     23.33 o 
   9   7   7     7623.08     7577.01    111.88 o 
  10   7   7        1.33       49.81     38.29 o 
  11   7   7     2615.37     2717.90     92.60 o 
  12   7   7      887.54      731.00     54.43 o 
  13   7   7        8.05       -9.95     34.05 o 
 -14   8   7        9.15       -2.83     39.71 o 
 -13   8   7       14.55      -32.81     37.16 o 
 -12   8   7      942.82      854.28     78.27 o 
 -11   8   7     5805.07     5986.01    131.78 o 
 -10   8   7      374.87      299.44     45.09 o 
  -9   8   7     4000.60     3690.88     98.10 o 
  -8   8   7       65.35       61.91     29.80 o 
  -7   8   7     2634.91     2649.84    231.77 o 
  -6   8   7     1736.73     1859.08    111.37 o 
  -5   8   7     1952.00     1889.32     60.26 o 
  -4   8   7     7002.72     6540.05    206.95 o 
  -3   8   7    23881.92    24249.99    874.18 o 
  -2   8   7     4658.77     4728.96    164.03 o 
  -1   8   7       56.06       48.81     10.91 o 
   0   8   7     3369.41     3593.13     51.84 o 
   1   8   7     7333.87     8029.05     70.03 o 
   2   8   7     5061.29     4884.45     54.75 o 
   3   8   7        2.98        6.98     13.53 o 
   4   8   7      164.68      143.91     23.37 o 
   5   8   7     2605.34     2540.91     59.38 o 
   6   8   7       17.26       36.93     19.31 o 
   7   8   7      567.13      550.29     34.34 o 
   8   8   7     2427.36     2532.04     96.72 o 
   9   8   7     4585.31     4664.99    161.88 o 
  10   8   7     5778.84     5809.82    208.54 o 
  11   8   7        2.39        1.53     31.35 o 
  12   8   7      316.18      196.12     40.63 o 
  13   8   7        4.47       -5.33     37.57 o 
 -14   9   7      585.19      470.43     62.86 o 
 -13   9   7     1216.81     1332.12    101.47 o 
 -12   9   7     4814.86     4846.25    233.58 o 
 -11   9   7     3575.79     3675.77    110.11 o 
 -10   9   7     2594.12     2643.07     91.66 o 
  -9   9   7     3385.50     3363.80    116.38 o 
  -8   9   7      597.39      631.11     52.70 o 
  -7   9   7      664.98      635.79     51.83 o 
  -6   9   7       80.53       97.10     28.16 o 
  -5   9   7     4675.08     4625.92    204.64 o 
  -4   9   7     7035.17     6780.57    278.68 o 
  -3   9   7      489.05      531.78     28.59 o 
  -2   9   7      666.05      678.72     29.80 o 
  -1   9   7     3437.95     3556.92     60.14 o 
   0   9   7       24.76       15.16     12.11 o 
   1   9   7    10313.65    11038.16     87.53 o 
   2   9   7     1456.28     1507.03     32.09 o 
   3   9   7     1117.90     1011.92     41.16 o 
   4   9   7      254.88      220.16     26.28 o 
   5   9   7     1801.72     1846.44     54.04 o 
   6   9   7      141.28      182.95     28.01 o 
   7   9   7      603.23      631.33     43.50 o 
   8   9   7     5582.29     5522.40    138.44 o 
   9   9   7     1050.63     1030.30     54.04 o 
  10   9   7     4145.23     4324.75    251.70 o 
  11   9   7     2367.07     2590.53     81.46 o 
  12   9   7      289.99      386.13     46.54 o 
 -13  10   7     3651.01     3543.81    155.72 o 
 -12  10   7      590.60      654.84     66.15 o 
 -11  10   7      637.11      549.93     59.12 o 
 -10  10   7      173.74       83.76     53.84 o 
  -9  10   7      366.53      315.31     44.73 o 
  -8  10   7      703.63      751.02     57.39 o 
  -7  10   7    13723.14    12691.09    327.59 o 
  -6  10   7     9053.75     8844.76    134.41 o 
  -5  10   7     2988.49     3113.54    112.85 o 
  -4  10   7     8600.65     8363.35    327.70 o 
  -3  10   7      428.77      421.35     25.94 o 
  -2  10   7     7467.79     7206.73    241.50 o 
  -1  10   7     4362.92     4345.06     65.21 o 
   0  10   7     9302.84     9428.91     80.03 o 
   1  10   7     3633.64     3695.76     44.34 o 
   2  10   7     1807.43     1822.19     33.65 o 
   3  10   7       73.63       67.49     21.38 o 
   4  10   7     8056.35     8066.18    145.59 o 
   5  10   7     1344.99     1314.85     50.15 o 
   6  10   7     3513.02     3624.29     99.29 o 
   7  10   7      163.72      167.47     31.76 o 
   8  10   7     2464.94     2620.70     72.64 o 
   9  10   7       37.04       40.55     27.20 o 
  10  10   7     3183.65     3315.08    226.13 o 
  11  10   7     2784.53     2718.50    180.57 o 
  12  10   7       81.15       52.67     47.73 o 
 -13  11   7      126.03       97.65     47.43 o 
 -12  11   7       15.59        7.09     47.21 o 
 -11  11   7        0.25       22.49     37.77 o 
 -10  11   7     1347.69     1144.66     72.03 o 
  -9  11   7     5125.33     5072.52    120.36 o 
  -8  11   7      275.21      273.54     43.34 o 
  -7  11   7     6116.73     5762.50    137.50 o 
  -6  11   7     1657.11     1496.26     54.00 o 
  -5  11   7     2371.44     2351.43     70.03 o 
  -4  11   7     5034.86     5110.82    163.43 o 
  -3  11   7     5111.05     4958.11    101.84 o 
  -2  11   7     1565.79     1500.89     42.68 o 
  -1  11   7    33695.98    33352.00    496.47 o 
   0  11   7        1.14       17.93     16.45 o 
   1  11   7      471.54      465.29     27.24 o 
   2  11   7        0.24       -5.27     18.14 o 
   3  11   7      263.78      257.21     27.50 o 
   4  11   7       38.32       57.73     23.51 o 
   5  11   7     3290.72     3453.75    101.97 o 
   6  11   7     1050.98     1017.30     61.53 o 
   7  11   7    11139.03    11374.26    375.42 o 
   8  11   7     1501.18     1437.51     73.51 o 
   9  11   7        0.61      -20.04     29.27 o 
  10  11   7       13.19       57.47     42.90 o 
  11  11   7      105.23      138.94     49.74 o 
  12  11   7       99.96       99.52     52.12 o 
 -12  12   7      245.67      307.43     55.35 o 
 -11  12   7      338.81      219.57     59.22 o 
 -10  12   7      863.41      909.15     68.52 o 
  -9  12   7        0.93       -9.41     32.78 o 
  -8  12   7     4047.53     3883.58    254.29 o 
  -7  12   7    12888.96    12466.20    228.61 o 
  -6  12   7      109.92      128.14     28.98 o 
  -5  12   7     2160.42     2193.92    111.23 o 
  -4  12   7    14177.08    14259.71    431.11 o 
  -3  12   7     1343.53     1406.67     42.59 o 
  -2  12   7    22891.28    22687.23    527.83 o 
  -1  12   7       32.54       72.39     19.60 o 
   0  12   7     6935.69     6903.75    116.19 o 
   1  12   7    10373.69    10499.11    106.39 o 
   2  12   7     3188.28     3211.15    144.12 o 
   3  12   7     5611.00     5687.12    117.34 o 
   4  12   7     1534.82     1613.16     53.54 o 
   5  12   7     1059.60     1121.80     50.74 o 
   6  12   7     3504.25     3461.24    120.12 o 
   7  12   7     1855.34     1801.84     66.12 o 
   8  12   7     1896.38     1839.92     67.86 o 
   9  12   7      124.42      104.43     34.23 o 
  10  12   7        1.52      -32.38     32.38 o 
  11  12   7     2186.37     2101.31    100.15 o 
 -12  13   7      973.80      945.94     78.19 o 
 -11  13   7     2953.54     2799.25    106.58 o 
 -10  13   7      445.97      359.58     53.00 o 
  -9  13   7      501.00      492.41    108.92 o 
  -8  13   7     3030.88     3094.11     99.57 o 
  -7  13   7      891.31      893.67     63.25 o 
  -6  13   7     1616.18     1501.93     64.87 o 
  -5  13   7     1262.09     1309.75     53.63 o 
  -4  13   7       86.48       80.63     26.57 o 
  -3  13   7      688.67      709.50     37.49 o 
  -2  13   7     2212.16     2272.85     51.23 o 
  -1  13   7     9528.27     9437.82    155.73 o 
   0  13   7     1468.83     1448.98     50.87 o 
   1  13   7      496.88      510.82     36.55 o 
   2  13   7       10.06      -15.87     28.10 o 
   3  13   7     5483.15     5396.76    111.57 o 
   4  13   7      477.58      495.93     39.14 o 
   5  13   7     1026.65     1024.04     51.42 o 
   6  13   7     2091.95     2123.65     67.69 o 
   7  13   7      177.73      149.39     35.53 o 
   8  13   7      204.46      188.28     37.51 o 
   9  13   7     2324.52     2482.99     79.19 o 
  10  13   7      864.48      917.31     71.74 o 
  11  13   7      453.25      489.75     66.46 o 
 -11  14   7     2518.56     2401.88    102.79 o 
 -10  14   7       81.43       77.99     42.97 o 
  -9  14   7     6040.74     5920.06    139.39 o 
  -8  14   7     3698.55     3338.74    105.71 o 
  -7  14   7     1301.16     1150.22     57.70 o 
  -6  14   7     1175.72     1060.77     54.48 o 
  -5  14   7      832.15      792.28     48.58 o 
  -4  14   7      371.65      386.82     37.28 o 
  -3  14   7     6406.76     6631.95    101.33 o 
  -2  14   7     2577.36     2579.59     79.86 o 
  -1  14   7       24.82        7.33     19.83 o 
   0  14   7     1272.05     1261.31     50.87 o 
   1  14   7     3975.00     4048.31     84.63 o 
   2  14   7     1062.87     1038.87     76.62 o 
   3  14   7      504.04      545.38     52.98 o 
   4  14   7      374.66      334.35     46.54 o 
   5  14   7      842.44      846.84     50.04 o 
   6  14   7     4947.52     4994.70     96.48 o 
   7  14   7     5137.56     5261.36    141.93 o 
   8  14   7     2116.35     2287.54    127.43 o 
   9  14   7     2704.52     2650.94     84.43 o 
  10  14   7       14.43        4.21     37.43 o 
 -11  15   7      476.00      435.14     61.36 o 
 -10  15   7      975.53     1037.01     78.19 o 
  -9  15   7      299.46      267.96     52.71 o 
  -8  15   7      567.71      474.39     57.09 o 
  -7  15   7      442.46      458.91     44.76 o 
  -6  15   7      600.61      560.16     45.51 o 
  -5  15   7    13302.85    13328.72    358.97 o 
  -4  15   7     1233.93     1200.11     54.55 o 
  -3  15   7     5777.69     5865.02    180.43 o 
  -2  15   7      152.10      137.80     24.55 o 
  -1  15   7       99.41       93.07     22.75 o 
   0  15   7       53.08       39.77     25.12 o 
   1  15   7     8626.89     8703.63    141.88 o 
   2  15   7        9.55      -16.33     32.41 o 
   3  15   7    14343.17    14092.57    260.09 o 
   4  15   7      646.63      628.73     58.26 o 
   5  15   7      506.97      529.24     56.22 o 
   6  15   7      981.77      962.37     70.28 o 
   7  15   7      526.96      518.37     47.43 o 
   8  15   7     2441.50     2444.09    137.11 o 
   9  15   7     6706.26     7035.05    314.25 o 
  10  15   7      350.60      348.03     49.22 o 
 -10  16   7      265.86      262.24     55.29 o 
  -9  16   7     3644.01     3911.14    194.24 o 
  -8  16   7       13.60      -38.66     38.66 o 
  -7  16   7      173.89      166.36     36.65 o 
  -6  16   7     1965.35     2034.66     77.42 o 
  -5  16   7      594.78      523.40     45.23 o 
  -4  16   7      372.73      394.74     41.16 o 
  -3  16   7     9269.45     9119.17    344.29 o 
  -2  16   7     1028.05     1024.74     51.69 o 
  -1  16   7      570.94      557.10     41.31 o 
   0  16   7       15.02      -12.32     25.07 o 
   1  16   7       14.81       26.41     35.26 o 
   2  16   7     8653.25     8337.15    146.84 o 
   3  16   7     1012.60      968.43     69.94 o 
   4  16   7      714.99      714.58     63.25 o 
   5  16   7     1355.29     1297.98     80.34 o 
   6  16   7        4.74       45.50     50.53 o 
   7  16   7     2472.26     2517.14    108.92 o 
   8  16   7     1724.39     1821.07     76.25 o 
   9  16   7     1494.26     1526.62     75.34 o 
  -9  17   7     2379.74     2345.58    103.06 o 
  -8  17   7     1937.93     1771.74     90.17 o 
  -7  17   7      766.63      835.85     56.89 o 
  -6  17   7      169.23      144.73     36.46 o 
  -5  17   7      506.56      540.08     52.72 o 
  -4  17   7      813.42      739.00     55.02 o 
  -3  17   7      268.55      307.94     38.56 o 
  -2  17   7     3993.06     4346.99    111.75 o 
  -1  17   7     8027.63     8038.97    140.92 o 
   0  17   7      579.85      603.78     76.20 o 
   1  17   7      508.98      512.35     55.31 o 
   2  17   7      137.72       68.36     41.87 o 
   3  17   7      610.71      554.36     60.88 o 
   4  17   7     1127.28     1120.62     74.66 o 
   5  17   7     3279.61     3305.62    109.23 o 
   6  17   7       45.44      110.62     45.39 o 
   7  17   7     2211.42     2199.68    154.89 o 
   8  17   7     3060.31     3187.31    156.13 o 
  -9  18   7      252.77      267.99     55.60 o 
  -8  18   7      515.12      441.67     61.04 o 
  -7  18   7     2686.05     2987.67     87.96 o 
  -6  18   7     1109.57     1108.30     62.25 o 
  -5  18   7     2643.52     2679.43     80.59 o 
  -4  18   7     3759.01     3807.09    101.97 o 
  -3  18   7      463.24      429.05     55.23 o 
  -2  18   7      101.07       98.57     42.39 o 
  -1  18   7      235.87      292.42     49.28 o 
   0  18   7      479.24      464.20     53.40 o 
   1  18   7     4415.77     4407.59    116.60 o 
   2  18   7     3851.15     3903.68    154.89 o 
   3  18   7      284.80      276.37     50.36 o 
   4  18   7     1891.66     2057.18     92.49 o 
   5  18   7     3805.75     3957.81    120.94 o 
   6  18   7     2275.58     2092.71     98.98 o 
   7  18   7      112.45       87.74     72.89 o 
  -8  19   7       52.85       30.50     45.84 o 
  -7  19   7      689.90      753.49     79.93 o 
  -6  19   7     1771.92     1836.66    105.70 o 
  -5  19   7        0.04      -31.56     31.56 o 
  -4  19   7        4.75      -11.46     30.35 o 
  -3  19   7     2262.92     2283.32     95.11 o 
  -2  19   7     1046.51     1109.09     78.15 o 
  -1  19   7     9157.91     8965.50    237.72 o 
   0  19   7      436.72      481.24     85.31 o 
   1  19   7      617.10      586.34     60.84 o 
   2  19   7        0.96        7.69     38.87 o 
   3  19   7       43.62       64.33     43.05 o 
   4  19   7      747.20      630.46     65.87 o 
   5  19   7     5607.85     5608.28    144.66 o 
   6  19   7        3.03       -5.31     57.57 o 
  -6  20   7     1236.28     1419.54     70.82 o 
  -5  20   7       49.22        8.30     33.87 o 
  -4  20   7      304.31      255.23     52.67 o 
  -3  20   7      651.03      555.71     63.05 o 
  -2  20   7     5386.96     5727.68    201.28 o 
  -1  20   7      525.61      475.44     89.46 o 
   0  20   7     5960.00     6097.93    207.90 o 
   1  20   7     1369.57     1469.40    122.59 o 
   2  20   7        1.74       39.13     41.85 o 
   3  20   7        9.58      -37.50     40.12 o 
   4  20   7      665.09      737.09     72.32 o 
   5  20   7     1277.18     1259.44     88.62 o 
  -4  21   7       20.82      -26.93     43.61 o 
  -3  21   7        0.72      -39.83     39.83 o 
  -2  21   7      354.33      403.98     58.94 o 
  -1  21   7       13.92        9.11     59.64 o 
   0  21   7     1160.32     1148.02    116.79 o 
   1  21   7       41.44       50.53     62.12 o 
   2  21   7      410.59      364.45     86.97 o 
   3  21   7     1855.98     1879.52     97.45 o 
 -14   0   8     1255.81     1096.67    104.37 o 
 -12   0   8      346.77      393.44     64.61 o 
 -10   0   8     6393.49     6762.23    163.17 o 
  -8   0   8      371.40      490.35     56.32 o 
  -6   0   8     7645.21     7414.10    144.12 o 
  -4   0   8     7430.83     8186.07    140.81 o 
  -2   0   8     5627.39     6338.97    117.62 o 
   0   0   8    44028.83    45249.12    293.22 o 
   2   0   8    45066.11    45319.23    755.41 o 
   4   0   8      897.57      829.11     30.30 o 
   6   0   8      163.85      147.46     27.19 o 
   8   0   8     7207.21     7146.85    114.15 o 
  10   0   8     6178.45     6076.40    183.05 o 
  12   0   8      211.35      205.42     69.58 o 
 -14   1   8      133.49       81.17     57.98 o 
 -13   1   8        0.27      -31.00     31.00 o 
 -12   1   8     6701.19     7096.86    183.88 o 
 -11   1   8       22.86       32.09     52.18 o 
 -10   1   8     2965.62     3276.93    133.77 o 
  -9   1   8       17.31       12.67     23.99 o 
  -8   1   8      470.82      463.73     40.09 o 
  -7   1   8     1209.93     1248.03     52.12 o 
  -6   1   8     7959.38     8108.57    106.27 o 
  -5   1   8        5.44       22.81     18.97 o 
  -4   1   8    51121.88    55039.83   1535.67 o 
  -3   1   8     2300.20     2427.18     57.39 o 
  -2   1   8     6040.46     6653.89    241.45 o 
  -1   1   8      317.33      306.02     26.36 o 
   0   1   8    18811.38    19270.96    475.44 o 
   1   1   8        4.84        4.99     11.52 o 
   2   1   8    16930.87    16815.13    225.20 o 
   3   1   8    10205.64    10122.14    142.52 o 
   4   1   8    18412.64    18679.34    128.51 o 
   5   1   8     6739.79     6668.93     56.31 o 
   6   1   8       15.07       16.23     19.01 o 
   7   1   8     1127.72     1105.67     37.92 o 
   8   1   8      296.72      289.68     25.99 o 
   9   1   8     2966.06     3021.34     71.76 o 
  10   1   8     1865.89     1896.42     80.24 o 
  11   1   8      676.56      684.61     61.79 o 
  12   1   8       24.69       16.27     39.51 o 
  13   1   8     1261.43     1279.45     83.16 o 
 -14   2   8     2310.42     2323.38    133.36 o 
 -13   2   8     2723.16     2838.78    242.28 o 
 -12   2   8      795.22      860.60     85.31 o 
 -11   2   8     4913.93     4922.95    104.40 o 
 -10   2   8     6158.06     6320.67    111.70 o 
  -9   2   8     2625.78     2687.35     87.80 o 
  -8   2   8     1257.87     1332.31     56.41 o 
  -7   2   8    13152.39    13084.73    138.63 o 
  -6   2   8     1430.39     1595.47     54.70 o 
  -5   2   8    19334.37    20435.67    339.19 o 
  -4   2   8     2977.93     3034.34     65.00 o 
  -3   2   8     6751.12     7112.18    184.71 o 
  -2   2   8    67801.12    73907.88    832.44 o 
  -1   2   8      390.61      474.82     36.26 o 
   0   2   8     2771.85     3052.05     86.56 o 
   1   2   8      281.85      249.28     17.28 o 
   2   2   8     4799.15     4790.94     67.98 o 
   3   2   8     1381.34     1509.33     30.60 o 
   4   2   8      363.90      489.01     22.97 o 
   5   2   8      987.80      868.59     27.82 o 
   6   2   8     8303.13     8547.50    120.07 o 
   7   2   8      211.35      212.88     22.81 o 
   8   2   8      837.92      893.01     45.87 o 
   9   2   8       43.76       45.34     26.89 o 
  10   2   8      547.68      486.99     41.86 o 
  11   2   8        9.68        7.80     38.36 o 
  12   2   8     2420.60     2244.99     96.50 o 
  13   2   8      373.91      359.48     58.49 o 
 -15   3   8        2.76       57.98     57.98 o 
 -14   3   8     3724.38     4146.09    117.42 o 
 -13   3   8      112.16       20.22     86.97 o 
 -12   3   8        6.11        4.90     33.58 o 
 -11   3   8      379.80      295.70     66.26 o 
 -10   3   8     2739.91     2974.42    109.34 o 
  -9   3   8        0.06       26.51     33.13 o 
  -8   3   8    25409.43    26811.44   1121.52 o 
  -7   3   8      808.31      963.43     79.10 o 
  -6   3   8     7621.64     7752.64    238.14 o 
  -5   3   8      401.54      438.87     35.59 o 
  -4   3   8       20.51        5.06     17.80 o 
  -3   3   8     2299.78     2230.79     56.22 o 
  -2   3   8    20990.41    22018.51    455.56 o 
  -1   3   8    15616.76    16089.98    634.44 o 
   0   3   8    32697.42    33398.88    442.64 o 
   1   3   8     3167.95     2908.08     63.36 o 
   2   3   8     3500.38     3947.75     47.45 o 
   3   3   8    15305.30    15724.67     84.76 o 
   4   3   8       56.80       88.48     14.30 o 
   5   3   8     6915.02     7116.26     90.82 o 
   6   3   8     2459.85     2485.59     41.05 o 
   7   3   8     1021.26      973.67     45.74 o 
   8   3   8      962.95      971.92     47.82 o 
   9   3   8     2660.10     2573.10     68.84 o 
  10   3   8      967.10      970.13     53.44 o 
  11   3   8     1368.55     1406.41    123.42 o 
  12   3   8      456.02      594.95     62.95 o 
  13   3   8       55.72       46.35     46.54 o 
 -14   4   8     1340.36     1494.74     83.11 o 
 -13   4   8        7.43      -49.70     49.70 o 
 -12   4   8     1319.14     1172.04    100.22 o 
 -11   4   8       32.33      -19.05     43.90 o 
 -10   4   8     1074.16     1281.52    182.64 o 
  -9   4   8     1392.07     1517.44     84.49 o 
  -8   4   8     1007.00     1159.62     74.55 o 
  -7   4   8      370.17      360.31     46.38 o 
  -6   4   8        4.30       13.72     20.05 o 
  -5   4   8     2612.09     2866.65     77.45 o 
  -4   4   8       59.74       65.55     21.06 o 
  -3   4   8      108.64       97.79     21.32 o 
  -2   4   8    23264.88    23581.55    827.76 o 
  -1   4   8     1056.42     1232.86     37.40 o 
   0   4   8     3119.06     3523.11     64.10 o 
   1   4   8     1311.82     1470.17     32.89 o 
   2   4   8      148.83      242.52     17.98 o 
   3   4   8     1480.41     1469.42     31.24 o 
   4   4   8    62340.57    63860.43    915.57 o 
   5   4   8      851.09      912.53     29.98 o 
   6   4   8    25099.28    25558.57    314.31 o 
   7   4   8      105.99      133.50     26.24 o 
   8   4   8      593.30      543.28     39.53 o 
   9   4   8      170.92      155.81     31.24 o 
  10   4   8      689.49      710.15     49.87 o 
  11   4   8      146.39      154.03     36.32 o 
  12   4   8     8472.27     9256.61    322.62 o 
  13   4   8        1.80       64.54     46.56 o 
 -14   5   8      788.49      762.86     96.91 o 
 -13   5   8      823.59      839.89     99.40 o 
 -12   5   8       51.51       -0.15     34.23 o 
 -11   5   8      307.70      303.55     46.38 o 
 -10   5   8       19.39      -10.83     29.21 o 
  -9   5   8     2002.51     1994.01    154.69 o 
  -8   5   8    11159.12    11036.46    501.21 o 
  -7   5   8      372.26      380.80     35.60 o 
  -6   5   8     9010.77     9914.73    159.86 o 
  -5   5   8     1937.88     2006.14     81.17 o 
  -4   5   8    17292.85    18811.77    492.01 o 
  -3   5   8     1991.51     1941.15     47.35 o 
  -2   5   8     3332.78     3350.36     70.06 o 
  -1   5   8       83.81       40.86     15.67 o 
   0   5   8     5552.98     5430.11     96.60 o 
   1   5   8    12663.19    12724.43     80.81 o 
   2   5   8     2861.09     2700.62     66.32 o 
   3   5   8    10571.11    11308.29    225.10 o 
   4   5   8     3175.19     3234.84     58.83 o 
   5   5   8    16091.15    16715.98    271.87 o 
   6   5   8    10354.75    10090.84    130.79 o 
   7   5   8     1858.37     1819.55     62.29 o 
   8   5   8     1334.54     1336.74     54.18 o 
   9   5   8      521.64      534.06     42.64 o 
  10   5   8     1759.10     1704.77     65.18 o 
  11   5   8     3072.35     3126.47     84.26 o 
  12   5   8      239.95      319.34     55.63 o 
  13   5   8     2537.32     2868.57    110.40 o 
 -14   6   8     1373.26     1176.18    111.82 o 
 -13   6   8     1217.37     1158.70     75.55 o 
 -12   6   8      766.99      770.66     64.94 o 
 -11   6   8     1963.62     1945.76    107.26 o 
 -10   6   8     2118.80     2006.37     84.49 o 
  -9   6   8     7462.82     6994.53    224.88 o 
  -8   6   8     9067.93     9580.83    734.63 o 
  -7   6   8     6669.24     6591.20    439.37 o 
  -6   6   8    19733.54    18866.50   1025.24 o 
  -5   6   8    10226.81     9413.33    441.74 o 
  -4   6   8     4614.36     5061.73    115.13 o 
  -3   6   8     9279.57     9225.92    270.67 o 
  -2   6   8    10369.42     9941.51    257.16 o 
  -1   6   8    16029.13    16174.32    569.44 o 
   0   6   8    15516.85    15957.68    328.95 o 
   1   6   8       24.74       73.48     12.28 o 
   2   6   8     7530.42     7098.15    132.82 o 
   3   6   8     4543.47     5030.65     56.52 o 
   4   6   8      417.03      350.75     22.05 o 
   5   6   8     1537.33     1587.08     42.61 o 
   6   6   8      787.92      799.71     36.68 o 
   7   6   8      555.97      575.41     33.81 o 
   8   6   8     8094.61     7987.52    197.44 o 
   9   6   8        0.36       41.53     28.72 o 
  10   6   8     1714.86     1761.28     69.58 o 
  11   6   8      249.25      219.36     39.53 o 
  12   6   8      123.80       71.35     36.36 o 
  13   6   8      134.03      155.43     49.69 o 
 -14   7   8       49.16        2.04     40.99 o 
 -13   7   8      538.12      422.09     56.23 o 
 -12   7   8     5773.79     5866.73    135.29 o 
 -11   7   8       14.67        2.72     35.14 o 
 -10   7   8     8983.96     8277.33    394.68 o 
  -9   7   8       76.93       11.73     29.85 o 
  -8   7   8     2142.90     2205.52     76.78 o 
  -7   7   8      153.40      165.92     25.10 o 
  -6   7   8     1890.86     1834.25     72.53 o 
  -5   7   8      205.20      172.78     23.18 o 
  -4   7   8    27609.06    26744.85   1082.15 o 
  -3   7   8      621.94      666.53     30.67 o 
  -2   7   8        4.16       -2.01     13.52 o 
  -1   7   8      524.94      489.62     23.04 o 
   0   7   8     7948.07     8293.81     86.40 o 
   1   7   8       31.23       34.03     11.88 o 
   2   7   8    34258.84    35380.05    561.27 o 
   3   7   8     2203.11     2315.46     42.12 o 
   4   7   8     8893.40     8963.52    132.68 o 
   5   7   8     1270.29     1230.42     45.65 o 
   6   7   8     2240.65     2244.83     51.19 o 
   7   7   8       52.76       42.19     21.46 o 
   8   7   8      155.42      173.26     27.54 o 
   9   7   8       11.01       -2.27     29.43 o 
  10   7   8     3671.41     3882.59     90.37 o 
  11   7   8      125.84      109.53     35.51 o 
  12   7   8        0.22      -32.50     32.50 o 
  13   7   8     1137.92     1296.84     86.07 o 
 -14   8   8       28.48      -31.47     40.04 o 
 -13   8   8      730.70      775.29     70.53 o 
 -12   8   8      343.06      419.51     78.27 o 
 -11   8   8     3900.78     3462.64    107.18 o 
 -10   8   8      172.00      201.80     43.05 o 
  -9   8   8      136.96      176.62     38.06 o 
  -8   8   8       91.26       55.50     30.12 o 
  -7   8   8     4221.54     4188.22    241.00 o 
  -6   8   8    28561.54    29000.04   1520.58 o 
  -5   8   8     2251.74     2244.58    112.82 o 
  -4   8   8     3396.54     3360.58     95.81 o 
  -3   8   8     4209.63     3958.35    127.66 o 
  -2   8   8     3636.13     3540.16     52.22 o 
  -1   8   8        8.71       14.35     10.91 o 
   0   8   8    23477.11    24394.44    500.44 o 
   1   8   8      636.33      727.30     25.42 o 
   2   8   8    28951.71    28228.27    508.23 o 
   3   8   8     4031.58     4199.80     60.11 o 
   4   8   8       63.51       64.79     21.30 o 
   5   8   8       18.93       -2.10     20.33 o 
   6   8   8      584.06      583.53     45.59 o 
   7   8   8      854.81      858.56     41.33 o 
   8   8   8    10629.66    10829.77    463.51 o 
   9   8   8      748.27      759.65     57.23 o 
  10   8   8     2966.28     2985.68     83.48 o 
  11   8   8      928.18      835.68     57.16 o 
  12   8   8      263.25      207.86     41.20 o 
 -13   9   8       17.33       -1.74     41.39 o 
 -12   9   8     2781.19     2734.25    195.06 o 
 -11   9   8       60.65       58.58     39.03 o 
 -10   9   8     6838.51     6416.44    134.99 o 
  -9   9   8     2175.38     2081.12     81.41 o 
  -8   9   8     2286.19     2157.49    106.85 o 
  -7   9   8      357.75      291.19     39.81 o 
  -6   9   8       10.30       -5.54     20.23 o 
  -5   9   8     1129.65     1176.63     57.28 o 
  -4   9   8    19666.78    19006.42    768.98 o 
  -3   9   8       81.73       74.52     17.48 o 
  -2   9   8     2270.25     2159.39     44.46 o 
  -1   9   8     8847.60     9051.25    188.42 o 
   0   9   8    22026.37    22312.95    208.21 o 
   1   9   8    11297.59    11272.05    260.89 o 
   2   9   8     8060.92     8312.30     66.96 o 
   3   9   8       22.35        0.91     18.97 o 
   4   9   8      683.71      592.20     38.50 o 
   5   9   8     1603.51     1576.31     71.44 o 
   6   9   8     1202.41     1128.65     49.87 o 
   7   9   8     9637.07     9732.54    166.15 o 
   8   9   8      635.96      641.14     40.83 o 
   9   9   8     7899.41     7857.75    186.18 o 
  10   9   8       23.35       79.86     34.69 o 
  11   9   8     1095.88     1065.93     86.66 o 
  12   9   8        0.18       10.14     37.73 o 
 -13  10   8      347.41      335.88     97.33 o 
 -12  10   8     1514.85     1561.03     87.26 o 
 -11  10   8     3206.73     3134.10    105.13 o 
 -10  10   8     3918.50     3745.64    109.22 o 
  -9  10   8     4751.90     4429.96    112.45 o 
  -8  10   8     1220.73     1136.93     64.35 o 
  -7  10   8      318.03      317.41     42.17 o 
  -6  10   8     3567.10     3685.92    231.93 o 
  -5  10   8     3452.37     3390.51    111.78 o 
  -4  10   8     5003.26     4707.82    223.69 o 
  -3  10   8    16270.05    16189.46    488.74 o 
  -2  10   8    31884.14    32409.36    685.19 o 
  -1  10   8      126.15      152.23     20.24 o 
   0  10   8      252.78      268.93     22.45 o 
   1  10   8     4396.31     4503.94     49.57 o 
   2  10   8     2229.01     2343.68     54.11 o 
   3  10   8     9175.74     9087.53    124.23 o 
   4  10   8     5545.99     5453.66     83.31 o 
   5  10   8     2339.17     2252.96     75.94 o 
   6  10   8     1518.51     1544.95     56.68 o 
   7  10   8      393.04      377.90     39.14 o 
   8  10   8       32.90      -29.24     29.24 o 
   9  10   8       28.83       49.51     32.42 o 
  10  10   8      220.90      268.68     41.52 o 
  11  10   8      113.39      162.76     40.63 o 
  12  10   8     3330.35     3036.70    116.55 o 
 -13  11   8       22.90      -11.41     43.23 o 
 -12  11   8      930.85      912.64     75.83 o 
 -11  11   8      237.19      246.38     48.25 o 
 -10  11   8      925.51      845.02     66.74 o 
  -9  11   8     1426.64     1450.02     83.24 o 
  -8  11   8    13369.56    12808.02    179.21 o 
  -7  11   8      537.92      498.74     50.05 o 
  -6  11   8     7156.03     6793.69    127.10 o 
  -5  11   8     2570.27     2607.69     82.13 o 
  -4  11   8     3257.81     3297.72     78.19 o 
  -3  11   8     1204.44     1190.09     60.97 o 
  -2  11   8    16878.93    16941.02    329.85 o 
  -1  11   8     1809.46     1835.46     45.43 o 
   0  11   8    21030.47    21095.61    297.69 o 
   1  11   8    12232.39    12737.96    170.84 o 
   2  11   8      571.83      589.74     35.77 o 
   3  11   8      318.12      294.93     29.85 o 
   4  11   8      385.18      364.61     32.90 o 
   5  11   8     1031.79     1059.74     49.64 o 
   6  11   8     2435.83     2425.76     68.11 o 
   7  11   8       21.85      -28.26     29.08 o 
   8  11   8     1100.23     1065.29     57.06 o 
   9  11   8      253.10      243.41     38.86 o 
  10  11   8     3809.25     3682.39    248.49 o 
  11  11   8     1369.25     1409.32     88.13 o 
 -12  12   8     1088.35     1049.65     78.46 o 
 -11  12   8      503.95      376.80     55.91 o 
 -10  12   8      213.76      275.18     49.20 o 
  -9  12   8      201.25      175.25     43.63 o 
  -8  12   8       73.95       55.47     36.88 o 
  -7  12   8     3362.24     3162.13    151.99 o 
  -6  12   8     2305.95     2244.09     65.47 o 
  -5  12   8       70.03       46.37     26.05 o 
  -4  12   8      272.60      281.11     26.66 o 
  -3  12   8      572.11      582.65     34.17 o 
  -2  12   8     5584.35     5683.19    117.76 o 
  -1  12   8    14431.95    14770.49    243.98 o 
   0  12   8      118.93      109.64     20.55 o 
   1  12   8     1933.59     1930.57     53.36 o 
   2  12   8       67.26       60.99     30.44 o 
   3  12   8       25.51        5.30     22.16 o 
   4  12   8     5798.40     5873.77     97.54 o 
   5  12   8      864.98      930.69     49.48 o 
   6  12   8     4836.05     4982.77    146.68 o 
   7  12   8      969.81      937.56     71.83 o 
   8  12   8       53.98       80.74     33.22 o 
   9  12   8      637.93      626.68     50.65 o 
  10  12   8      707.72      684.94     86.97 o 
  11  12   8      123.83      -15.02     48.52 o 
 -12  13   8     1449.73     1317.45    106.44 o 
 -11  13   8      300.18      261.19     52.13 o 
 -10  13   8      685.40      760.22     68.19 o 
  -9  13   8     1420.89     1415.32     78.70 o 
  -8  13   8       66.52       41.35     38.20 o 
  -7  13   8      476.81      428.35     57.98 o 
  -6  13   8      460.85      442.77     40.07 o 
  -5  13   8      835.79      822.39     48.22 o 
  -4  13   8    14362.67    14057.53    334.75 o 
  -3  13   8     6603.82     6560.71    167.26 o 
  -2  13   8      219.79      207.46     25.08 o 
  -1  13   8     6271.73     6508.63     93.30 o 
   0  13   8     3390.80     3502.85     60.61 o 
   1  13   8      967.47      860.42     57.67 o 
   2  13   8     1555.62     1639.50     70.57 o 
   3  13   8     2588.65     2580.07     85.51 o 
   4  13   8     3656.12     3585.65    313.10 o 
   5  13   8     5843.19     5856.02     98.41 o 
   6  13   8     2058.64     2069.02     68.07 o 
   7  13   8     1412.98     1430.36     63.91 o 
   8  13   8      546.72      550.11     48.28 o 
   9  13   8     1295.49     1295.52     65.82 o 
  10  13   8      304.20      190.21     53.21 o 
 -11  14   8      311.86      302.94     56.41 o 
 -10  14   8     1478.40     1431.56     83.46 o 
  -9  14   8      294.26      283.05     51.53 o 
  -8  14   8       21.44      -26.71     35.99 o 
  -7  14   8     7151.34     6785.12    139.08 o 
  -6  14   8     2114.28     2054.87     76.69 o 
  -5  14   8     1049.57     1066.52     53.24 o 
  -4  14   8      154.80      149.63     30.88 o 
  -3  14   8      383.99      387.48     30.63 o 
  -2  14   8       67.82       29.09     21.89 o 
  -1  14   8    11089.90    11405.82    123.03 o 
   0  14   8     5149.82     5174.66    149.22 o 
   1  14   8      455.51      420.62     46.76 o 
   2  14   8    10905.57    11107.38    160.40 o 
   3  14   8     1210.03     1177.01     68.77 o 
   4  14   8      258.90      224.24     44.19 o 
   5  14   8      201.00      134.96     42.46 o 
   6  14   8      898.53      829.98     52.52 o 
   7  14   8     1464.75     1470.24     82.78 o 
   8  14   8     5834.90     6055.66    302.81 o 
   9  14   8      803.46      848.83     98.74 o 
  10  14   8     2106.82     2326.04    123.15 o 
 -11  15   8       10.28        4.97     43.93 o 
 -10  15   8     2139.97     1956.27     95.17 o 
  -9  15   8       44.95      -23.74     39.53 o 
  -8  15   8        6.06      -22.93     36.26 o 
  -7  15   8      266.83      212.46     38.21 o 
  -6  15   8     2255.33     2232.05     88.19 o 
  -5  15   8       43.13       25.04     30.23 o 
  -4  15   8     2509.71     2480.32     72.52 o 
  -3  15   8       43.86       14.79     41.42 o 
  -2  15   8      224.31      232.82     28.14 o 
  -1  15   8      201.45      211.69     31.95 o 
   0  15   8     1541.90     1574.37     83.11 o 
   1  15   8     1626.27     1657.37     75.53 o 
   2  15   8     3752.58     3817.57    104.13 o 
   3  15   8      221.61      215.73     45.32 o 
   4  15   8     4721.66     4852.98    119.18 o 
   5  15   8     1916.21     1882.07     85.22 o 
   6  15   8      318.42      224.50     48.60 o 
   7  15   8      467.77      452.31     60.25 o 
   8  15   8     1148.13     1305.74     77.23 o 
   9  15   8      924.98      919.25     65.02 o 
 -10  16   8     1390.52     1381.87     88.43 o 
  -9  16   8     1804.68     1662.14     89.87 o 
  -8  16   8       15.62      -36.91     36.91 o 
  -7  16   8     1385.62     1331.00     64.01 o 
  -6  16   8     4080.00     4090.94     98.98 o 
  -5  16   8     2544.97     2661.03     92.80 o 
  -4  16   8       79.08       32.65     30.13 o 
  -3  16   8     1558.49     1674.43    125.04 o 
  -2  16   8      386.47      400.02     33.18 o 
  -1  16   8      107.28      125.82     32.19 o 
   0  16   8      327.21      284.23     45.64 o 
   1  16   8     1057.72      960.96     67.49 o 
   2  16   8     3410.88     3344.05    112.65 o 
   3  16   8     1559.07     1539.19     80.24 o 
   4  16   8       45.97       62.90     42.46 o 
   5  16   8       18.67       20.57     39.81 o 
   6  16   8      182.61      182.36     50.05 o 
   7  16   8     1042.37     1127.50     81.59 o 
   8  16   8     3140.70     3239.37    209.56 o 
   9  16   8       34.62       41.34     47.73 o 
  -9  17   8      322.00      302.91     56.52 o 
  -8  17   8     2084.36     2066.19     96.31 o 
  -7  17   8      624.55      591.80     50.40 o 
  -6  17   8      225.72      225.75     39.37 o 
  -5  17   8     2759.20     2864.81     81.86 o 
  -4  17   8      235.97      219.69     37.35 o 
  -3  17   8       32.98       56.68     31.42 o 
  -2  17   8      487.75      495.68     55.05 o 
  -1  17   8       95.03      129.43     32.22 o 
   0  17   8     3967.76     4149.17    110.47 o 
   1  17   8     8373.52     8503.56    190.92 o 
   2  17   8      364.90      327.07     52.04 o 
   3  17   8     3401.90     3384.16    107.38 o 
   4  17   8      116.70       49.97     42.90 o 
   5  17   8       43.56       18.64     42.71 o 
   6  17   8     2708.54     2727.55    106.01 o 
   7  17   8     2969.92     3045.20    205.83 o 
   8  17   8     1466.37     1646.98     95.46 o 
  -8  18   8       14.42       18.29     43.63 o 
  -7  18   8       16.66       -6.92     33.94 o 
  -6  18   8       99.10      109.58     38.00 o 
  -5  18   8       44.18       85.10     34.99 o 
  -4  18   8      158.11       95.97     35.05 o 
  -3  18   8     1126.09     1173.32     77.00 o 
  -2  18   8     4022.70     4276.42    116.60 o 
  -1  18   8       20.46        2.48     60.47 o 
   0  18   8     3520.74     3740.32    109.68 o 
   1  18   8      540.78      542.97     59.27 o 
   2  18   8        0.24      -34.73     38.36 o 
   3  18   8     3557.21     3458.93    166.49 o 
   4  18   8     4821.91     4969.91    132.58 o 
   5  18   8      100.34      174.45     52.12 o 
   6  18   8     2289.34     2433.55    116.38 o 
   7  18   8     1072.26      913.15     81.58 o 
  -7  19   8      441.62      405.60     48.74 o 
  -6  19   8     3446.49     3375.47     94.48 o 
  -5  19   8      109.40       91.04     42.15 o 
  -4  19   8      126.89      128.55     52.60 o 
  -3  19   8      380.59      420.75     57.64 o 
  -2  19   8     5077.06     5440.47    133.35 o 
  -1  19   8     2883.04     2971.94    153.24 o 
   0  19   8     4175.06     4457.07    178.91 o 
   1  19   8        5.84      -15.74     39.62 o 
   2  19   8        2.36       13.43     39.71 o 
   3  19   8      398.53      362.53     56.52 o 
   4  19   8     1143.94     1162.45    110.99 o 
   5  19   8     2082.74     2053.33    160.28 o 
   6  19   8      506.32      517.80     68.23 o 
  -6  20   8      405.24      480.92     51.19 o 
  -5  20   8      397.40      353.09     71.23 o 
  -4  20   8      113.53       60.54     44.80 o 
  -3  20   8      629.85      666.21     67.67 o 
  -2  20   8     1578.24     1608.56    128.39 o 
  -1  20   8     1982.53     2086.48    139.98 o 
   0  20   8        0.43       49.70     61.29 o 
   1  20   8     1308.34     1391.59     83.11 o 
   2  20   8      154.11      141.58     48.69 o 
   3  20   8        4.94        3.31     44.67 o 
   4  20   8     2431.46     2564.35    110.39 o 
  -4  21   8     2280.06     2561.72    149.92 o 
  -3  21   8      827.36      770.27    113.06 o 
  -2  21   8      559.67      619.57     97.74 o 
  -1  21   8     1356.30     1199.38    122.59 o 
   0  21   8      442.05      369.42     87.80 o 
   1  21   8       63.67       28.99     61.29 o 
   2  21   8      852.24      897.73    128.39 o 
 -11   0   9     2440.72     2522.17    115.96 o 
  -9   0   9     3615.40     4100.08    129.21 o 
  -7   0   9        6.05       27.33     31.48 o 
  -5   0   9    44872.46    44828.34    343.74 o 
  -3   0   9     1689.12     1869.47     79.52 o 
  -1   0   9       66.97       55.50     28.16 o 
   1   0   9    18572.94    18381.29    574.42 o 
   3   0   9     5427.43     5103.24     94.71 o 
   5   0   9      946.72      830.47     47.67 o 
   7   0   9     5399.09     5327.58     99.88 o 
   9   0   9     5442.84     5705.32    172.29 o 
  11   0   9       33.74      -23.19     52.18 o 
  13   0   9      968.23     1117.37    117.62 o 
 -14   1   9      598.41      570.70     89.46 o 
 -13   1   9      350.94      342.09     66.26 o 
 -12   1   9      999.82     1137.17    106.02 o 
 -11   1   9     9211.03     9769.41    145.78 o 
 -10   1   9     7064.85     7399.06    123.24 o 
  -9   1   9     1716.83     1836.99     67.04 o 
  -8   1   9     5594.14     5761.61    102.14 o 
  -7   1   9     3957.85     4043.36     84.63 o 
  -6   1   9    20395.51    21697.46    372.73 o 
  -5   1   9      813.96      875.38     46.84 o 
  -4   1   9    11126.01    11125.45    120.65 o 
  -3   1   9    20306.88    21350.04    160.18 o 
  -2   1   9    13903.18    14291.67    234.41 o 
  -1   1   9     7287.19     7806.19    246.83 o 
   0   1   9    18832.39    19496.65    364.87 o 
   1   1   9    20348.85    20934.62    416.28 o 
   2   1   9       68.01       44.65     12.53 o 
   3   1   9     8690.32     8832.35    114.95 o 
   4   1   9     1834.97     1813.73     34.04 o 
   5   1   9        6.78       21.56     13.28 o 
   6   1   9     3360.95     3209.68     54.76 o 
   7   1   9     6684.45     6704.06     85.96 o 
   8   1   9      606.44      555.03     40.94 o 
   9   1   9     1452.93     1513.75     57.38 o 
  10   1   9      280.39      291.22     64.19 o 
  11   1   9      797.62      706.49     64.12 o 
  12   1   9       32.00        5.75     40.95 o 
  13   1   9     2005.61     2073.46    100.64 o 
 -14   2   9      979.42     1115.72    110.16 o 
 -13   2   9     2118.24     2259.93    227.37 o 
 -12   2   9     1795.87     2106.36    115.13 o 
 -11   2   9      700.57      750.70     56.67 o 
 -10   2   9     1307.97     1338.83     64.30 o 
  -9   2   9     4705.39     4819.27     98.58 o 
  -8   2   9     2700.26     2809.24     78.69 o 
  -7   2   9      697.48      730.43     48.32 o 
  -6   2   9     2086.36     2303.47     65.57 o 
  -5   2   9    18736.78    19337.31    214.12 o 
  -4   2   9       48.30       78.31     21.65 o 
  -3   2   9       23.72       36.70     19.89 o 
  -2   2   9       18.57       33.55     19.91 o 
  -1   2   9     7966.48     8020.10     97.79 o 
   0   2   9      399.99      542.05     31.17 o 
   1   2   9       23.08       28.77     13.44 o 
   2   2   9     8376.42     8846.37    116.64 o 
   3   2   9     6769.46     7245.11    105.44 o 
   4   2   9     1846.23     1799.04     34.99 o 
   5   2   9     9198.56     9085.80    100.00 o 
   6   2   9     7453.70     7369.20    121.95 o 
   7   2   9      816.13      849.13     37.01 o 
   8   2   9     3825.78     3868.05     79.04 o 
   9   2   9     2289.21     2358.61     67.91 o 
  10   2   9     1525.55     1535.43     77.87 o 
  11   2   9        1.99       37.63     40.12 o 
  12   2   9     2022.07     2161.64    115.55 o 
  13   2   9     1568.09     1586.57     98.98 o 
 -14   3   9      213.38      172.29     46.86 o 
 -13   3   9     1890.37     1977.09    127.56 o 
 -12   3   9     2638.02     2485.09     90.69 o 
 -11   3   9      426.02      494.49     71.23 o 
 -10   3   9      179.29      223.09     35.34 o 
  -9   3   9      994.97     1089.65     58.81 o 
  -8   3   9      564.10      630.22     48.84 o 
  -7   3   9    23070.95    24266.02    327.18 o 
  -6   3   9     3031.63     3289.57     75.71 o 
  -5   3   9     5143.29     5704.42     92.18 o 
  -4   3   9     7253.84     7106.64    254.29 o 
  -3   3   9    16801.80    16682.50    260.50 o 
  -2   3   9      431.62      484.73     37.77 o 
  -1   3   9     7469.94     8335.60    147.89 o 
   0   3   9      735.72      761.76     27.94 o 
   1   3   9     2609.21     2506.32     53.80 o 
   2   3   9     3794.82     3683.38     68.01 o 
   3   3   9     7416.54     7236.32    102.57 o 
   4   3   9     4134.10     4333.90     67.65 o 
   5   3   9     6428.71     6687.57     62.26 o 
   6   3   9     7110.02     7207.83     72.97 o 
   7   3   9      355.83      354.65     33.62 o 
   8   3   9     7312.49     7473.45    105.48 o 
   9   3   9     1239.38     1311.74     58.44 o 
  10   3   9      129.44      133.61     34.61 o 
  11   3   9     9378.71     9521.36    337.95 o 
  12   3   9        0.51       57.31     44.80 o 
  13   3   9      684.15      597.17     69.10 o 
 -14   4   9      462.66      485.05     58.49 o 
 -13   4   9       60.58       77.53     39.38 o 
 -12   4   9      397.56      414.55     51.25 o 
 -11   4   9     4698.78     4623.75    291.56 o 
 -10   4   9      606.11      755.60     57.57 o 
  -9   4   9    24422.15    26413.13    610.87 o 
  -8   4   9      175.82      213.59     32.90 o 
  -7   4   9     7873.01     7728.10    203.76 o 
  -6   4   9      111.69      122.46     41.83 o 
  -5   4   9     1501.52     1792.72    115.13 o 
  -4   4   9       38.04       95.60     23.72 o 
  -3   4   9    25352.43    25647.68    423.68 o 
  -2   4   9     1155.54     1392.44     74.13 o 
  -1   4   9    34675.62    33811.29   1032.94 o 
   0   4   9       23.64       43.94     13.81 o 
   1   4   9        1.07       19.69     13.33 o 
   2   4   9      866.93      788.70     29.40 o 
   3   4   9     2238.93     2577.57     52.63 o 
   4   4   9     1265.92     1202.75     38.36 o 
   5   4   9    16017.13    16018.25    143.52 o 
   6   4   9       16.49       63.16     19.47 o 
   7   4   9     2526.35     2554.00     64.67 o 
   8   4   9       14.07      -12.64     24.36 o 
   9   4   9     4791.08     4906.18     92.77 o 
  10   4   9      419.28      376.24     42.01 o 
  11   4   9      131.10      175.09     48.02 o 
  12   4   9        1.32       38.41     45.97 o 
  13   4   9     1853.82     1916.85     97.79 o 
 -14   5   9      458.06      517.62     62.37 o 
 -13   5   9     1094.61     1061.11     92.77 o 
 -12   5   9        9.41       -0.83     49.70 o 
 -11   5   9      438.26      422.43     72.89 o 
 -10   5   9      666.38      527.63     73.72 o 
  -9   5   9      196.93      231.63     50.94 o 
  -8   5   9     5919.14     6578.35    148.27 o 
  -7   5   9     8760.50     9321.32    590.16 o 
  -6   5   9      772.11      792.86     49.19 o 
  -5   5   9     1248.21     1218.13     62.95 o 
  -4   5   9      764.03      615.90     43.33 o 
  -3   5   9    11726.25    13068.35    342.50 o 
  -2   5   9    21154.95    20895.71    459.24 o 
  -1   5   9      190.29      189.12     27.20 o 
   0   5   9    10107.75    10370.14    168.98 o 
   1   5   9     5180.90     5241.44     67.43 o 
   2   5   9      272.36      246.96     19.89 o 
   3   5   9     9769.17     9827.16    240.61 o 
   4   5   9    22964.91    23416.20    380.29 o 
   5   5   9    16281.02    16337.68    222.25 o 
   6   5   9     6108.95     6119.44    125.53 o 
   7   5   9      710.79      698.87     60.08 o 
   8   5   9     1433.33     1468.88     57.54 o 
   9   5   9      314.37      302.23     38.39 o 
  10   5   9      539.20      635.72     49.20 o 
  11   5   9     3239.43     3148.51    114.57 o 
  12   5   9     2184.87     2123.33     97.22 o 
  13   5   9       71.92       91.94     48.03 o 
 -14   6   9      688.55      729.30     68.22 o 
 -13   6   9     3788.44     3757.99    164.83 o 
 -12   6   9      734.49      572.35     84.49 o 
 -11   6   9     1408.74     1196.06    103.54 o 
 -10   6   9       41.22      -38.93     46.38 o 
  -9   6   9      406.62      469.65     68.75 o 
  -8   6   9     2518.43     2512.12    278.72 o 
  -7   6   9     8540.90     8899.35    773.63 o 
  -6   6   9     1157.60     1295.26     56.41 o 
  -5   6   9    12837.23    13245.96    296.94 o 
  -4   6   9     2271.25     2553.27    167.32 o 
  -3   6   9      799.00     1090.20     65.44 o 
  -2   6   9     3323.16     3522.24     60.64 o 
  -1   6   9     1923.15     2056.74     59.56 o 
   0   6   9     1705.19     1612.86     46.63 o 
   1   6   9     3786.63     3859.49     70.19 o 
   2   6   9     1504.06     1546.26     30.20 o 
   3   6   9     9303.20     9653.67    196.38 o 
   4   6   9     3998.36     4055.28     68.62 o 
   5   6   9     2907.44     2971.39     71.93 o 
   6   6   9      553.93      543.41     37.42 o 
   7   6   9      552.39      563.01     35.19 o 
   8   6   9      424.79      413.54     39.32 o 
   9   6   9     4023.54     3981.81     99.33 o 
  10   6   9     2935.13     3038.57     83.20 o 
  11   6   9      201.24      169.76     39.17 o 
  12   6   9      972.12      983.74     77.31 o 
 -14   7   9       81.35       91.11     62.95 o 
 -13   7   9     1601.81     1433.78    120.10 o 
 -12   7   9      362.62      387.25     86.56 o 
 -11   7   9     5695.08     5804.96    133.36 o 
 -10   7   9     3769.46     3407.24    101.00 o 
  -9   7   9     1290.76     1256.45     67.01 o 
  -8   7   9      753.91      815.70     55.29 o 
  -7   7   9     2705.07     2715.99    192.69 o 
  -6   7   9     1778.00     1732.69    195.48 o 
  -5   7   9     1274.68     1340.39    101.05 o 
  -4   7   9      276.73      325.62     30.68 o 
  -3   7   9     5310.96     5120.87    151.48 o 
  -2   7   9     3387.60     3431.48    147.77 o 
  -1   7   9     1312.24     1416.06     60.02 o 
   0   7   9     3464.15     3533.15     79.80 o 
   1   7   9    10115.29     9796.50    165.93 o 
   2   7   9       10.40       13.67     12.26 o 
   3   7   9     4366.30     4678.35     58.49 o 
   4   7   9      154.70      125.35     23.57 o 
   5   7   9     1132.07     1067.62     45.33 o 
   6   7   9        4.96        2.32     19.31 o 
   7   7   9    14330.38    14553.83    277.01 o 
   8   7   9       28.62       43.21     29.45 o 
   9   7   9     6004.81     6166.37    209.41 o 
  10   7   9     1530.33     1471.32     66.45 o 
  11   7   9      520.04      462.34     47.25 o 
  12   7   9      140.17      131.66     39.57 o 
 -13   8   9     4896.00     4743.32    132.36 o 
 -12   8   9      473.20      525.89     60.29 o 
 -11   8   9      639.07      630.18     60.88 o 
 -10   8   9       20.36      -32.74     32.74 o 
  -9   8   9     2322.44     2008.26     79.95 o 
  -8   8   9        7.35      -25.78     26.77 o 
  -7   8   9     3410.82     3566.28    211.93 o 
  -6   8   9      284.63      260.19     29.39 o 
  -5   8   9    23369.96    23690.56   1587.43 o 
  -4   8   9      270.71      243.14     23.52 o 
  -3   8   9     5975.95     6013.17    122.78 o 
  -2   8   9     1101.52     1166.26     36.92 o 
  -1   8   9     2469.33     2397.11     95.40 o 
   0   8   9     1071.28     1077.23     48.09 o 
   1   8   9     3928.04     3903.14     80.78 o 
   2   8   9     1772.31     2040.18     42.60 o 
   3   8   9    13511.58    13428.16    161.90 o 
   4   8   9      161.86      137.29     24.74 o 
   5   8   9     1000.24      922.57     44.82 o 
   6   8   9      399.37      336.26     37.69 o 
   7   8   9      972.09      907.91     44.23 o 
   8   8   9     1649.55     1561.88     62.79 o 
   9   8   9     4610.26     4708.98    112.09 o 
  10   8   9      130.65      125.14     36.54 o 
  11   8   9      351.61      374.75     46.20 o 
  12   8   9       15.58       25.45     36.77 o 
 -13   9   9      246.66      192.00     52.40 o 
 -12   9   9     2775.72     2755.97    105.43 o 
 -11   9   9     1600.23     1377.04     79.32 o 
 -10   9   9     4009.80     3922.45    111.56 o 
  -9   9   9      526.44      520.12     52.70 o 
  -8   9   9     3822.59     3528.94     98.57 o 
  -7   9   9     2002.25     1884.95     73.79 o 
  -6   9   9     8583.08     8260.38    301.77 o 
  -5   9   9      414.52      374.40     31.84 o 
  -4   9   9    11730.67    11936.53    529.25 o 
  -3   9   9     2817.89     2801.37     94.93 o 
  -2   9   9     7761.19     7341.06    180.93 o 
  -1   9   9       18.48        7.52     16.05 o 
   0   9   9     2259.30     2244.13     45.04 o 
   1   9   9      816.10      748.09     27.17 o 
   2   9   9     6425.22     6505.86     75.56 o 
   3   9   9      131.44      123.28     24.65 o 
   4   9   9     1489.49     1458.75     50.14 o 
   5   9   9     1039.49     1029.33     47.27 o 
   6   9   9      240.42      201.74     31.41 o 
   7   9   9     2639.70     2665.11     75.47 o 
   8   9   9      208.86      179.64     35.13 o 
   9   9   9      393.88      324.70     42.23 o 
  10   9   9     1399.66     1424.48     79.61 o 
  11   9   9     1131.93     1280.68     66.61 o 
  12   9   9      180.69      167.20     42.97 o 
 -13  10   9     1155.23     1079.06    133.36 o 
 -12  10   9     2409.33     2377.64    100.45 o 
 -11  10   9       20.03        0.25     37.75 o 
 -10  10   9     1640.47     1461.07     79.01 o 
  -9  10   9     5979.50     5339.23    123.87 o 
  -8  10   9     1428.43     1261.33     67.65 o 
  -7  10   9      165.75      175.97     43.49 o 
  -6  10   9       30.59       36.91     23.30 o 
  -5  10   9      118.52      107.71     22.01 o 
  -4  10   9       30.77       44.49     19.76 o 
  -3  10   9     5573.56     5489.06    145.38 o 
  -2  10   9     1111.64     1009.23     38.22 o 
  -1  10   9    13023.25    13415.88    179.93 o 
   0  10   9     1908.29     1849.03     44.28 o 
   1  10   9      185.50      164.75     20.62 o 
   2  10   9     1154.31     1180.65     44.49 o 
   3  10   9      216.32      254.80     28.34 o 
   4  10   9      456.27      442.31     34.78 o 
   5  10   9     5727.83     5757.47    152.68 o 
   6  10   9     6265.24     6130.37    163.24 o 
   7  10   9     4879.12     4865.51     92.34 o 
   8  10   9     1719.95     1733.11     65.51 o 
   9  10   9      371.67      382.77     53.59 o 
  10  10   9     1753.88     1714.05     89.31 o 
  11  10   9       26.33       75.54     38.38 o 
 -12  11   9       17.51        6.96     43.90 o 
 -11  11   9     1859.72     1803.63     88.15 o 
 -10  11   9      103.07       69.58     39.83 o 
  -9  11   9      166.24      130.87     40.41 o 
  -8  11   9      773.44      764.93     62.37 o 
  -7  11   9    10700.37     9728.08    258.02 o 
  -6  11   9      139.69      111.54     34.50 o 
  -5  11   9      328.05      320.36     28.18 o 
  -4  11   9      824.97      854.39     62.89 o 
  -3  11   9      699.10      731.74     42.12 o 
  -2  11   9      173.31      154.00     23.35 o 
  -1  11   9     1297.59     1292.22     47.01 o 
   0  11   9      722.47      728.31     37.25 o 
   1  11   9     1177.30     1151.75     56.32 o 
   2  11   9        2.03       -7.06     26.92 o 
   3  11   9     1744.72     1778.02     54.20 o 
   4  11   9      224.87      207.46     30.22 o 
   5  11   9     3536.42     3685.47     80.54 o 
   6  11   9        4.62        6.65     27.71 o 
   7  11   9      683.90      646.29     48.10 o 
   8  11   9       67.97       58.46     31.71 o 
   9  11   9     2633.21     2556.39     98.69 o 
  10  11   9      526.46      660.81     66.15 o 
  11  11   9     8495.39     8150.37    173.05 o 
 -12  12   9        4.43      -25.80     38.60 o 
 -11  12   9      128.95      102.79     43.88 o 
 -10  12   9      113.62      179.22     46.26 o 
  -9  12   9     9941.42     9667.00    467.99 o 
  -8  12   9      297.29      192.28     43.15 o 
  -7  12   9      393.98      374.42     54.67 o 
  -6  12   9      635.46      636.73     46.33 o 
  -5  12   9     1187.83      991.32     50.12 o 
  -4  12   9      304.35      333.31     30.73 o 
  -3  12   9     2947.38     3115.45     69.36 o 
  -2  12   9      212.79      243.41     34.19 o 
  -1  12   9    16638.77    17159.19    219.38 o 
   0  12   9      384.00      333.71     26.54 o 
   1  12   9      263.63      269.34     39.23 o 
   2  12   9     1150.44     1138.24     62.08 o 
   3  12   9       75.25      105.30     35.08 o 
   4  12   9     4399.77     4562.58     89.34 o 
   5  12   9     5527.40     5904.38     97.73 o 
   6  12   9      342.05      401.87     41.39 o 
   7  12   9     3190.98     3123.85    103.98 o 
   8  12   9       82.55       60.41     32.21 o 
   9  12   9     1253.18     1324.84     65.79 o 
  10  12   9     1850.04     1806.50    126.73 o 
 -12  13   9      286.75      213.29     52.30 o 
 -11  13   9     2119.66     2152.23    172.70 o 
 -10  13   9     1170.83     1247.04     79.60 o 
  -9  13   9       15.19      -10.53     38.06 o 
  -8  13   9     3931.32     3890.31    112.13 o 
  -7  13   9     3652.09     3632.54    194.65 o 
  -6  13   9      684.03      677.31     47.78 o 
  -5  13   9       71.74       56.17     28.17 o 
  -4  13   9     2766.48     2796.43     71.02 o 
  -3  13   9     7063.30     7008.52    118.24 o 
  -2  13   9    12104.78    12250.00    240.01 o 
  -1  13   9      310.92      325.19     28.66 o 
   0  13   9     4323.79     4598.52     80.27 o 
   1  13   9      606.87      586.08     51.54 o 
   2  13   9     1805.50     1772.97     74.59 o 
   3  13   9     6221.00     6444.93    362.38 o 
   4  13   9     5600.96     5608.99    387.23 o 
   5  13   9     2245.83     2196.38     67.78 o 
   6  13   9     2148.93     2137.69     88.60 o 
   7  13   9     3255.56     3167.97     83.30 o 
   8  13   9       45.22       24.76     34.27 o 
   9  13   9      120.09       95.09     38.84 o 
  10  13   9        0.01      -34.48     45.91 o 
 -11  14   9     2335.89     2274.05    132.11 o 
 -10  14   9        2.43      -36.60     36.60 o 
  -9  14   9      226.55      198.67     48.60 o 
  -8  14   9      488.97      409.43     54.06 o 
  -7  14   9     4109.06     3863.61    110.69 o 
  -6  14   9     1468.84     1357.78     60.80 o 
  -5  14   9     6915.84     6577.15    271.26 o 
  -4  14   9        1.64      -10.84     25.43 o 
  -3  14   9       45.27       31.95     23.21 o 
  -2  14   9      949.75      951.17     50.43 o 
  -1  14   9     1507.17     1538.69     47.93 o 
   0  14   9      214.10      198.61     39.96 o 
   1  14   9     4806.48     4710.17    126.73 o 
   2  14   9        2.07      -32.78     32.78 o 
   3  14   9     4271.96     4551.75    118.86 o 
   4  14   9     2563.66     2370.62    115.13 o 
   5  14   9     1041.69     1030.86     72.03 o 
   6  14   9      243.44      255.78     50.05 o 
   7  14   9      247.90      172.70     38.93 o 
   8  14   9        0.26       26.23     38.72 o 
   9  14   9     3930.24     4053.94    101.97 o 
 -10  15   9        6.54      -32.59     41.26 o 
  -9  15   9     1099.70     1073.91     77.02 o 
  -8  15   9      472.03      383.60     54.38 o 
  -7  15   9     2257.40     2190.78     91.95 o 
  -6  15   9     1253.08     1237.39     60.74 o 
  -5  15   9       92.89      124.61     37.20 o 
  -4  15   9      586.56      521.72     43.89 o 
  -3  15   9       23.55      -26.77     26.77 o 
  -2  15   9     1646.61     1720.54     61.42 o 
  -1  15   9     3653.36     3888.90    104.44 o 
   0  15   9     2525.81     2443.26     91.94 o 
   1  15   9     2869.54     2889.90     93.57 o 
   2  15   9     3806.05     3806.13    106.24 o 
   3  15   9      724.65      814.84     65.60 o 
   4  15   9      175.73      144.88     44.41 o 
   5  15   9      807.36      814.60     73.72 o 
   6  15   9      346.09      329.31     55.08 o 
   7  15   9     9120.09     9235.26    318.48 o 
   8  15   9     1060.24     1171.84     84.05 o 
   9  15   9      714.99      687.54     58.17 o 
 -10  16   9     1031.04     1042.85     83.16 o 
  -9  16   9      674.51      636.16     67.29 o 
  -8  16   9      157.05       96.01     44.67 o 
  -7  16   9     1036.52     1024.39     61.20 o 
  -6  16   9        4.49       -5.67     31.20 o 
  -5  16   9     6127.90     6044.59    142.24 o 
  -4  16   9      791.06      722.88     54.13 o 
  -3  16   9      657.87      614.21     47.10 o 
  -2  16   9     2238.33     2202.62     67.87 o 
  -1  16   9      680.83      677.89     46.41 o 
   0  16   9     3229.02     3271.15     99.49 o 
   1  16   9     5374.71     5347.14    145.37 o 
   2  16   9       98.82      114.08     43.33 o 
   3  16   9     6775.09     6756.46    142.57 o 
   4  16   9        3.41      -30.29     37.77 o 
   5  16   9      436.31      484.37     86.14 o 
   6  16   9     2264.51     2234.83     97.23 o 
   7  16   9       10.71       10.96     43.14 o 
   8  16   9     2324.14     2537.01    108.35 o 
  -9  17   9       14.71      -17.28     41.39 o 
  -8  17   9      640.47      582.20     70.82 o 
  -7  17   9     1631.01     1644.58     71.34 o 
  -6  17   9     3350.08     3520.13    133.38 o 
  -5  17   9      142.43      110.59     36.41 o 
  -4  17   9     7755.49     8110.70    221.98 o 
  -3  17   9     2644.05     2636.02     76.43 o 
  -2  17   9      599.96      636.58     59.86 o 
  -1  17   9        0.58       16.71     37.14 o 
   0  17   9     1491.63     1578.44     95.25 o 
   1  17   9       14.41       34.31     39.51 o 
   2  17   9     6307.32     6288.21    144.54 o 
   3  17   9     2539.41     2562.87     98.39 o 
   4  17   9      390.53      345.25     54.76 o 
   5  17   9     1213.58     1238.87    171.04 o 
   6  17   9        0.20      -26.89     41.58 o 
   7  17   9     1404.86     1441.44    130.04 o 
  -8  18   9      594.77      623.34     68.34 o 
  -7  18   9     1851.36     1911.96    132.11 o 
  -6  18   9     1120.17     1005.25     63.31 o 
  -5  18   9        0.23       14.35     32.72 o 
  -4  18   9      497.40      493.72     47.84 o 
  -3  18   9     6652.54     6544.68    143.32 o 
  -2  18   9     1656.24     1617.11     84.19 o 
  -1  18   9     9055.87     9131.99    241.86 o 
   0  18   9     4457.32     4581.58    121.55 o 
   1  18   9      234.44      232.76     49.36 o 
   2  18   9        4.40      -15.61     41.29 o 
   3  18   9      368.64      355.58     56.23 o 
   4  18   9        0.96      -40.34     42.71 o 
   5  18   9     3883.29     3913.64    125.89 o 
   6  18   9     2671.94     3029.78    117.43 o 
  -7  19   9     1543.51     1638.99     93.69 o 
  -6  19   9       63.03       54.03     36.46 o 
  -5  19   9        0.03      -14.91     31.95 o 
  -4  19   9      124.07       72.14     44.78 o 
  -3  19   9      290.61      249.93     55.91 o 
  -2  19   9     3736.33     3895.49    173.11 o 
  -1  19   9      303.60      275.82     77.86 o 
   0  19   9      336.27      367.83     55.16 o 
   1  19   9      675.45      687.40     65.53 o 
   2  19   9      180.27      234.39     51.45 o 
   3  19   9     2210.74     2231.35     99.76 o 
   4  19   9     1066.62     1067.91     83.42 o 
   5  19   9      479.96      528.58     82.42 o 
  -5  20   9      371.93      347.96     63.78 o 
  -4  20   9     1095.27     1143.99     83.46 o 
  -3  20   9      426.68      382.88     59.15 o 
  -2  20   9      788.76      833.27    107.68 o 
  -1  20   9     1054.12     1259.01    124.24 o 
   0  20   9      286.82      360.31     85.31 o 
   1  20   9      210.24      240.99     51.42 o 
   2  20   9     2055.08     2017.28     97.76 o 
   3  20   9      232.21      207.89     55.63 o 
  -2  21   9     5667.09     5716.09    212.87 o 
  -1  21   9       57.71       11.60     62.95 o 
   0  21   9     1600.22     1490.94    130.04 o 
   1  21   9      750.09      746.30    108.51 o 
 -12   0  10    15868.83    16982.60    284.11 o 
 -10   0  10     6000.30     6141.00    166.49 o 
  -8   0  10      798.72      890.42     75.38 o 
  -6   0  10    10106.61     9990.94    180.57 o 
  -4   0  10    11144.37    11278.94    178.91 o 
  -2   0  10    18971.24    20357.92    227.78 o 
   0   0  10    39930.50    42369.12    320.55 o 
   2   0  10    14219.61    14772.50    247.25 o 
   4   0  10     3600.70     3610.36    122.59 o 
   6   0  10    11299.05    11420.22    235.65 o 
   8   0  10     3711.17     3742.97     93.75 o 
  10   0  10      498.39      400.90     76.20 o 
  12   0  10     2573.40     2668.78    150.75 o 
 -14   1  10     3376.50     3347.98    157.38 o 
 -13   1  10     1119.92     1232.51    103.54 o 
 -12   1  10     1304.94     1493.15     74.01 o 
 -11   1  10     1658.28     1631.76     72.60 o 
 -10   1  10      727.63      778.68     56.78 o 
  -9   1  10      550.30      531.00     46.80 o 
  -8   1  10     2997.28     3075.08     81.41 o 
  -7   1  10       51.53       43.79     25.43 o 
  -6   1  10     4146.69     4221.94     87.56 o 
  -5   1  10      506.35      409.98     36.02 o 
  -4   1  10     2071.20     2065.63     62.08 o 
  -3   1  10     7384.67     8012.98    195.89 o 
  -2   1  10     3353.37     3803.87    126.73 o 
  -1   1  10     1430.12     1500.33    109.34 o 
   0   1  10    41005.85    41745.32   1266.47 o 
   1   1  10     5251.49     5454.24    155.97 o 
   2   1  10     6253.27     5839.24     55.42 o 
   3   1  10       49.90       36.58     13.57 o 
   4   1  10      221.47      199.76     17.88 o 
   5   1  10       32.53       20.97     17.49 o 
   6   1  10       88.00       92.10     21.27 o 
   7   1  10      891.59      887.44     39.20 o 
   8   1  10     9827.81     9611.95    118.66 o 
   9   1  10      288.81      313.59     47.40 o 
  10   1  10     1142.20     1123.96    109.75 o 
  11   1  10     1084.82     1085.42     76.20 o 
  12   1  10     1912.87     2089.27     97.79 o 
  13   1  10     1009.31     1081.23    110.16 o 
 -14   2  10      538.32      432.37     85.31 o 
 -13   2  10      453.73      502.78     78.69 o 
 -12   2  10     1853.65     2058.32    118.45 o 
 -11   2  10      941.45      991.08     63.25 o 
 -10   2  10     3062.04     3392.02     92.49 o 
  -9   2  10     1545.94     1703.26     69.10 o 
  -8   2  10     1990.66     2165.86     71.12 o 
  -7   2  10        6.10       11.25     23.99 o 
  -6   2  10      481.61      508.72     42.39 o 
  -5   2  10     1063.19     1007.96     50.07 o 
  -4   2  10     8163.52     8334.72    214.94 o 
  -3   2  10     5540.20     5443.62     90.20 o 
  -2   2  10     3600.11     3644.45     98.15 o 
  -1   2  10    11893.05    12125.99    125.32 o 
   0   2  10      593.09      611.23     41.26 o 
   1   2  10     4393.23     4383.37     88.59 o 
   2   2  10     8493.39     8750.71    105.21 o 
   3   2  10     8971.17     9119.07    115.51 o 
   4   2  10     6516.44     6521.03    101.32 o 
   5   2  10     5156.32     5327.33     58.95 o 
   6   2  10      159.93      154.21     23.19 o 
   7   2  10     2993.37     2985.66     70.20 o 
   8   2  10      140.24       87.18     28.78 o 
   9   2  10     4101.51     4116.68    116.74 o 
  10   2  10     8137.77     7985.80    193.82 o 
  11   2  10        1.61       22.23     42.44 o 
  12   2  10       70.03       97.20     47.73 o 
  13   2  10      226.78      266.47     58.22 o 
 -14   3  10     2225.67     2477.84    160.69 o 
 -13   3  10     2578.36     2551.63    181.81 o 
 -12   3  10      118.70       86.97     54.67 o 
 -11   3  10     3041.76     3308.62    151.99 o 
 -10   3  10    15972.52    17241.47    827.88 o 
  -9   3  10     8089.90     8702.60    248.90 o 
  -8   3  10      673.30      678.17     51.25 o 
  -7   3  10     7912.89     8059.36    119.91 o 
  -6   3  10       25.83       13.25     24.02 o 
  -5   3  10      767.10      762.17     47.40 o 
  -4   3  10    15530.81    15880.45    536.74 o 
  -3   3  10      495.91      493.42     38.92 o 
  -2   3  10    30676.55    31950.63    203.82 o 
  -1   3  10     1564.23     1452.55     52.42 o 
   0   3  10      321.82      353.25     26.11 o 
   1   3  10     6955.20     7046.84    118.84 o 
   2   3  10     2961.42     2859.46     47.39 o 
   3   3  10       81.68       51.09     14.86 o 
   4   3  10    32387.66    33301.14    204.53 o 
   5   3  10       20.35       30.06     15.83 o 
   6   3  10     9076.15     9064.73    115.01 o 
   7   3  10     4206.32     4243.26    110.92 o 
   8   3  10      486.66      471.69     40.24 o 
   9   3  10      638.24      590.81     53.24 o 
  10   3  10       64.33       96.81     32.90 o 
  11   3  10      522.39      600.40     63.77 o 
  12   3  10     4011.49     4131.07    256.36 o 
 -14   4  10     1036.43     1098.90     76.35 o 
 -13   4  10       14.34      -16.71     85.73 o 
 -12   4  10       46.29       45.42     64.61 o 
 -11   4  10      531.51      487.87     76.20 o 
 -10   4  10     1897.09     1944.92     90.28 o 
  -9   4  10      750.26      747.16     55.29 o 
  -8   4  10    11934.59    12459.29    234.41 o 
  -7   4  10       19.31        2.48     24.01 o 
  -6   4  10      239.33      246.71     33.96 o 
  -5   4  10      460.56      503.68     41.47 o 
  -4   4  10     4307.07     4657.74     86.97 o 
  -3   4  10       19.65        8.15     20.79 o 
  -2   4  10    20673.14    21337.02    299.84 o 
  -1   4  10        1.47        0.04     16.68 o 
   0   4  10     8509.98     8585.68    110.23 o 
   1   4  10     1468.30     1669.09     38.50 o 
   2   4  10     3253.79     3353.01     72.33 o 
   3   4  10     1224.35     1151.60     37.34 o 
   4   4  10     1165.39     1230.41     36.31 o 
   5   4  10     1460.49     1449.49     51.19 o 
   6   4  10     2486.74     2444.36     63.68 o 
   7   4  10       90.73       70.80     27.68 o 
   8   4  10      326.76      283.05     36.15 o 
   9   4  10        5.73       21.72     30.50 o 
  10   4  10     4091.38     4116.54     93.58 o 
  11   4  10     1498.21     1526.34     84.90 o 
  12   4  10      652.67      752.71     71.93 o 
 -14   5  10      270.96      291.94     54.06 o 
 -13   5  10     3018.65     2929.39    143.30 o 
 -12   5  10      230.30      238.34     46.43 o 
 -11   5  10     6677.37     6452.27    314.75 o 
 -10   5  10     3287.10     3031.75    163.17 o 
  -9   5  10     2367.09     2611.17     81.51 o 
  -8   5  10      134.29      136.71     32.15 o 
  -7   5  10     2667.85     2743.90     77.56 o 
  -6   5  10     5740.85     5940.09    247.25 o 
  -5   5  10     3939.27     3990.27     85.18 o 
  -4   5  10    10063.45    10413.83    126.72 o 
  -3   5  10      123.08      185.77     28.99 o 
  -2   5  10     6419.99     6052.13    150.19 o 
  -1   5  10        9.41        6.97     17.37 o 
   0   5  10     4913.15     4998.40     63.12 o 
   1   5  10      143.33      139.49     18.10 o 
   2   5  10       53.43       78.68     17.28 o 
   3   5  10     2140.49     2046.50     69.46 o 
   4   5  10    14330.19    14976.65    398.05 o 
   5   5  10     3980.12     3912.14     62.07 o 
   6   5  10       97.33      109.78     22.16 o 
   7   5  10      508.18      534.73     41.42 o 
   8   5  10       17.42       15.25     27.88 o 
   9   5  10     1457.15     1553.72     64.38 o 
  10   5  10      755.23      744.62     53.99 o 
  11   5  10      469.68      505.49     49.50 o 
  12   5  10     1409.88     1586.40     90.49 o 
 -14   6  10      141.47      120.44     46.17 o 
 -13   6  10      342.37      407.97     56.73 o 
 -12   6  10     2888.97     3080.43    104.55 o 
 -11   6  10     3030.62     2962.78    190.09 o 
 -10   6  10        0.92        3.90     33.32 o 
  -9   6  10     1252.53     1303.55    112.60 o 
  -8   6  10     5344.05     5662.77    334.36 o 
  -7   6  10     7434.16     7840.34    432.79 o 
  -6   6  10     2335.24     2342.74     70.49 o 
  -5   6  10      827.84      878.11     53.01 o 
  -4   6  10    27809.66    29332.69   1237.89 o 
  -3   6  10     9932.15    10009.34    373.13 o 
  -2   6  10     7010.47     6937.43    123.29 o 
  -1   6  10    14901.15    15948.09    398.07 o 
   0   6  10       75.11       53.04     15.85 o 
   1   6  10     8869.32     9095.71    151.52 o 
   2   6  10    10471.05    10738.16    121.83 o 
   3   6  10     5838.99     6027.25    131.55 o 
   4   6  10     3838.09     4035.39     94.07 o 
   5   6  10     5617.56     5657.66    130.71 o 
   6   6  10     6261.31     6251.13    113.47 o 
   7   6  10     1730.90     1717.57     61.65 o 
   8   6  10      128.99      102.63     32.20 o 
   9   6  10        5.72      -14.68     30.73 o 
  10   6  10     1491.27     1487.43     87.90 o 
  11   6  10      718.58      700.71     54.54 o 
  12   6  10      129.64      130.58     50.36 o 
 -13   7  10      152.58      193.61     49.77 o 
 -12   7  10     1084.35     1128.97    109.34 o 
 -11   7  10       11.32      -49.70     49.70 o 
 -10   7  10      810.23      767.00     91.11 o 
  -9   7  10     1614.59     1543.12    106.02 o 
  -8   7  10      991.47      986.32     60.48 o 
  -7   7  10       86.45       58.17     24.55 o 
  -6   7  10    18628.08    19078.65    822.23 o 
  -5   7  10      589.32      588.17     67.37 o 
  -4   7  10       89.00      117.81     23.25 o 
  -3   7  10     2165.99     2162.41     70.66 o 
  -2   7  10     2499.17     2504.53     69.58 o 
  -1   7  10     5091.12     5136.12    166.83 o 
   0   7  10    44616.72    44937.50    877.65 o 
   1   7  10     1996.82     2025.93     51.46 o 
   2   7  10    10143.81    10596.73    156.11 o 
   3   7  10        3.07      -11.57     15.76 o 
   4   7  10      687.63      728.04     41.01 o 
   5   7  10     1725.26     1800.22     59.08 o 
   6   7  10     2445.24     2487.71    120.97 o 
   7   7  10      282.12      337.53     31.82 o 
   8   7  10    13354.26    13290.89    358.84 o 
   9   7  10       76.71       53.94     34.10 o 
  10   7  10      186.21      197.29     38.90 o 
  11   7  10      963.63      952.02     61.93 o 
  12   7  10        0.27      -10.68     35.70 o 
 -13   8  10       20.11        4.97     62.12 o 
 -12   8  10     7450.23     7803.40    226.95 o 
 -11   8  10        6.00      -21.54     52.18 o 
 -10   8  10     2788.06     2648.90    135.84 o 
  -9   8  10      911.98      784.40     89.46 o 
  -8   8  10      203.26      150.75     55.50 o 
  -7   8  10     3503.87     3555.72    321.38 o 
  -6   8  10     4530.04     4496.27    172.06 o 
  -5   8  10     9167.60     9335.87    294.63 o 
  -4   8  10    10528.13    10394.27    341.09 o 
  -3   8  10     3006.21     2899.50     53.22 o 
  -2   8  10     7774.15     7776.24    145.74 o 
  -1   8  10       80.86      123.90     19.55 o 
   0   8  10     2684.11     2717.41     41.54 o 
   1   8  10     2648.87     2865.46     55.87 o 
   2   8  10     5150.29     5333.56    154.15 o 
   3   8  10       38.68       79.87     23.34 o 
   4   8  10     2042.77     2108.50     57.38 o 
   5   8  10      982.90     1081.30     58.87 o 
   6   8  10     9355.55     9703.56    309.63 o 
   7   8  10     1494.97     1687.95     77.73 o 
   8   8  10       64.08       69.56     33.45 o 
   9   8  10      777.56      645.39     50.97 o 
  10   8  10      127.84       97.00     38.48 o 
  11   8  10      110.87      118.24     38.82 o 
  12   8  10     1388.98     1481.07     74.44 o 
 -13   9  10     1075.74     1240.79    121.76 o 
 -12   9  10      311.90      394.27     82.00 o 
 -11   9  10     2627.38     2410.48     97.45 o 
 -10   9  10     5838.26     5279.85    127.97 o 
  -9   9  10       41.63       -5.54     33.25 o 
  -8   9  10      522.46      522.90     51.77 o 
  -7   9  10      491.24      557.21     64.19 o 
  -6   9  10    10060.08    10389.38    562.00 o 
  -5   9  10     2406.80     2439.96     98.54 o 
  -4   9  10      171.79      222.43     24.59 o 
  -3   9  10     6652.44     6693.83    180.41 o 
  -2   9  10      721.91      752.19     35.31 o 
  -1   9  10     1467.22     1387.93     52.25 o 
   0   9  10    24479.68    24435.39    462.27 o 
   1   9  10     4961.14     5056.82     72.65 o 
   2   9  10     1533.79     1653.95     41.76 o 
   3   9  10      438.85      397.06     32.91 o 
   4   9  10     3076.76     3185.05     68.77 o 
   5   9  10     3484.47     3599.86    118.10 o 
   6   9  10        4.58       -4.18     26.91 o 
   7   9  10      206.69      209.80     34.99 o 
   8   9  10     1385.43     1341.62    106.44 o 
   9   9  10      993.91      954.04     72.03 o 
  10   9  10      232.47      205.06     40.92 o 
  11   9  10     1506.04     1516.97     72.32 o 
 -13  10  10     1655.97     1644.17    131.70 o 
 -12  10  10      362.79      321.92     55.91 o 
 -11  10  10       96.17       82.83     41.00 o 
 -10  10  10       28.55       49.46     38.92 o 
  -9  10  10       46.15       65.31     37.02 o 
  -8  10  10     4654.94     4539.40    114.21 o 
  -7  10  10      872.90      863.64     60.33 o 
  -6  10  10      163.19      124.58     33.22 o 
  -5  10  10    11216.14    11361.55    479.24 o 
  -4  10  10     1314.87     1329.64     44.08 o 
  -3  10  10     2047.23     2060.61     50.99 o 
  -2  10  10     5777.68     5804.26    187.94 o 
  -1  10  10     7846.15     7981.95    119.54 o 
   0  10  10     3360.98     3430.54     78.07 o 
   1  10  10     6184.13     6504.03    227.31 o 
   2  10  10     6045.62     5978.99    128.97 o 
   3  10  10      346.48      333.60     31.97 o 
   4  10  10      419.02      466.30     43.14 o 
   5  10  10     1263.29     1387.65     55.02 o 
   6  10  10     2507.86     2390.21     84.47 o 
   7  10  10     5328.08     5672.44    216.06 o 
   8  10  10      573.89      537.03     57.95 o 
   9  10  10     3126.14     2828.89    102.49 o 
  10  10  10     2682.77     2601.78    158.21 o 
  11  10  10      366.53      326.93     60.33 o 
 -12  11  10      128.16       71.98     45.39 o 
 -11  11  10     1413.83     1310.11    124.24 o 
 -10  11  10     5727.23     5459.65    134.71 o 
  -9  11  10        5.76      -34.85     34.85 o 
  -8  11  10     1506.88     1336.67     77.86 o 
  -7  11  10     1361.43     1249.17     69.36 o 
  -6  11  10     3421.23     3084.30    106.85 o 
  -5  11  10        7.00       13.97     24.42 o 
  -4  11  10    19693.11    19796.68    413.78 o 
  -3  11  10        1.13        2.26     20.16 o 
  -2  11  10    25694.84    25966.46    731.91 o 
  -1  11  10     5339.43     5458.10     72.44 o 
   0  11  10      118.70      133.82     21.70 o 
   1  11  10      904.72      908.72     57.69 o 
   2  11  10      860.77      847.49     58.86 o 
   3  11  10      404.56      505.94     48.88 o 
   4  11  10    11653.17    11740.28    588.09 o 
   5  11  10     1935.83     1945.99     82.27 o 
   6  11  10     5230.92     5271.00    148.25 o 
   7  11  10       31.67       15.19     30.33 o 
   8  11  10        3.79      -30.45     30.45 o 
   9  11  10      614.18      574.87     83.24 o 
  10  11  10      702.14      609.61     66.76 o 
 -12  12  10      218.89      207.63     52.67 o 
 -11  12  10      130.06       65.61     44.47 o 
 -10  12  10      943.02      843.27     71.15 o 
  -9  12  10     2357.69     2098.21     91.36 o 
  -8  12  10     9127.49     8625.58    314.34 o 
  -7  12  10       45.94        9.50     34.50 o 
  -6  12  10     1771.21     1636.76     74.66 o 
  -5  12  10      297.67      352.01     35.28 o 
  -4  12  10        1.51       15.13     25.22 o 
  -3  12  10     4177.31     4302.99    109.15 o 
  -2  12  10     9526.02     9657.07    158.17 o 
  -1  12  10       33.54       60.44     22.41 o 
   0  12  10     2131.71     2072.58     49.10 o 
   1  12  10       65.75       68.33     33.38 o 
   2  12  10     3639.16     3495.17     95.76 o 
   3  12  10     4986.22     5004.26    173.53 o 
   4  12  10      623.77      672.27     58.76 o 
   5  12  10     2094.41     2105.54     66.48 o 
   6  12  10     1625.49     1614.75     72.13 o 
   7  12  10      148.87      105.85     34.20 o 
   8  12  10      279.14      281.77     40.78 o 
   9  12  10     1749.47     1800.25     94.43 o 
  10  12  10     2691.28     2751.82    109.81 o 
 -11  13  10        4.85       47.25     43.15 o 
 -10  13  10      208.96      272.43     85.31 o 
  -9  13  10     1582.25     1563.55     84.90 o 
  -8  13  10      513.22      499.38     57.32 o 
  -7  13  10     5809.51     5379.05    283.69 o 
  -6  13  10     9692.85     9354.10    182.32 o 
  -5  13  10        0.38        9.17     28.11 o 
  -4  13  10        0.55        3.38     25.61 o 
  -3  13  10      392.26      430.89     33.47 o 
  -2  13  10      305.63      320.83     30.15 o 
  -1  13  10     2434.04     2525.61     79.50 o 
   0  13  10      234.93      230.36     41.58 o 
   1  13  10     2963.53     3043.50    117.62 o 
   2  13  10     4388.65     4438.80    108.93 o 
   3  13  10     2850.16     2811.38    197.13 o 
   4  13  10     1594.73     1694.07     79.65 o 
   5  13  10       14.69      -37.36     37.36 o 
   6  13  10      345.57      362.65     41.14 o 
   7  13  10      581.40      688.20     52.03 o 
   8  13  10     1696.57     1727.28     71.41 o 
   9  13  10      788.06      736.59     72.25 o 
  10  13  10       17.78       65.25     48.88 o 
 -11  14  10      518.97      514.87     65.53 o 
 -10  14  10      316.11      325.72     72.89 o 
  -9  14  10     1965.43     1808.72    259.26 o 
  -8  14  10      997.47     1024.61     72.33 o 
  -7  14  10      613.34      510.72     56.81 o 
  -6  14  10     2282.74     2201.32     86.03 o 
  -5  14  10     1262.02     1264.07     79.05 o 
  -4  14  10      316.06      324.22     47.71 o 
  -3  14  10    12798.59    12898.58    138.32 o 
  -2  14  10       16.32       29.29     23.79 o 
  -1  14  10      512.70      482.09     33.82 o 
   0  14  10       60.20       65.19     36.57 o 
   1  14  10      932.73      936.19     65.00 o 
   2  14  10     1509.30     1482.23     98.57 o 
   3  14  10     2164.42     2099.55     86.38 o 
   4  14  10       22.08        5.81     47.63 o 
   5  14  10     1775.50     1801.65    135.43 o 
   6  14  10     6696.93     6703.25    357.00 o 
   7  14  10      254.93      254.70     52.67 o 
   8  14  10      908.56      989.07     66.20 o 
   9  14  10      769.56      749.88     73.18 o 
 -10  15  10      181.58      122.98     48.84 o 
  -9  15  10       19.23      -22.82     39.81 o 
  -8  15  10     2368.42     2203.63    106.02 o 
  -7  15  10       21.18      -29.82     39.83 o 
  -6  15  10     6322.55     6327.53    112.35 o 
  -5  15  10      585.26      589.23     48.26 o 
  -4  15  10       14.93      -13.69     35.40 o 
  -3  15  10      319.31      301.28     34.67 o 
  -2  15  10       32.72       16.81     24.38 o 
  -1  15  10     2867.81     2820.53     92.93 o 
   0  15  10     7059.42     7309.45    139.85 o 
   1  15  10      383.46      378.87     51.81 o 
   2  15  10     6618.25     6394.51    134.65 o 
   3  15  10      665.38      773.46     65.84 o 
   4  15  10      771.30      688.31     62.64 o 
   5  15  10      199.97      207.43     48.57 o 
   6  15  10      363.61      379.84     58.49 o 
   7  15  10       48.58       61.19     45.13 o 
   8  15  10     9519.66     9632.61    641.52 o 
  -9  16  10       12.24       20.16     42.06 o 
  -8  16  10      132.45       79.89     45.05 o 
  -7  16  10     5301.74     5042.35    132.03 o 
  -6  16  10      780.92      783.02     56.25 o 
  -5  16  10     5865.67     5650.13    107.92 o 
  -4  16  10     2116.36     2121.41     89.99 o 
  -3  16  10      101.20       98.51     40.80 o 
  -2  16  10      529.03      478.84     42.05 o 
  -1  16  10     2202.23     2169.85     86.47 o 
   0  16  10      175.70      161.33     44.19 o 
   1  16  10    10252.04    10197.78    168.88 o 
   2  16  10      175.38      178.88     51.77 o 
   3  16  10      804.47      776.37     67.35 o 
   4  16  10      371.25      292.45     52.36 o 
   5  16  10      152.83      147.38     48.32 o 
   6  16  10     1642.40     1765.29    208.73 o 
   7  16  10     1736.43     1711.26     96.35 o 
   8  16  10      495.06      479.78     66.18 o 
  -8  17  10       79.22       40.13     69.58 o 
  -7  17  10      964.78      881.53     74.09 o 
  -6  17  10     1735.48     1583.70     70.43 o 
  -5  17  10     3636.27     3779.50     95.86 o 
  -4  17  10      666.28      627.51     69.16 o 
  -3  17  10     3482.27     3450.04    108.05 o 
  -2  17  10      211.17      187.64     45.84 o 
  -1  17  10       36.72        7.34     41.83 o 
   0  17  10       30.75       38.52     40.09 o 
   1  17  10      129.25      126.08     45.97 o 
   2  17  10        0.42      -38.36     38.36 o 
   3  17  10      756.63      663.83     66.18 o 
   4  17  10     2530.50     2424.36     99.55 o 
   5  17  10      612.54      608.70     67.91 o 
   6  17  10      779.80      743.52     73.49 o 
   7  17  10      743.03      853.65    102.29 o 
  -7  18  10      900.22      930.24     75.18 o 
  -6  18  10       27.04       29.22     35.60 o 
  -5  18  10      220.07      230.48     42.07 o 
  -4  18  10       60.01        8.26     40.12 o 
  -3  18  10      108.68       78.44     43.56 o 
  -2  18  10      502.33      539.22     91.11 o 
  -1  18  10      998.38      994.79    108.51 o 
   0  18  10      721.61      779.23     68.22 o 
   1  18  10     2075.86     2161.76     94.00 o 
   2  18  10     1618.05     1555.42     86.97 o 
   3  18  10       55.40       64.68     47.71 o 
   4  18  10      157.29      197.61     54.97 o 
   5  18  10       24.26       -9.03     47.17 o 
   6  18  10      388.45      263.10     60.32 o 
  -6  19  10        7.93      -33.85     34.34 o 
  -5  19  10      179.03       66.62     37.20 o 
  -4  19  10     3520.27     3579.83    118.58 o 
  -3  19  10      222.22      277.96     54.16 o 
  -2  19  10     6049.25     6599.88    219.50 o 
  -1  19  10     1577.74     1559.69    125.90 o 
   0  19  10      645.01      535.87     61.20 o 
   1  19  10      321.98      196.26     50.11 o 
   2  19  10      397.81      308.75     56.46 o 
   3  19  10      479.39      567.93     66.65 o 
   4  19  10     2838.20     2923.77    116.48 o 
  -4  20  10      470.64      438.06     62.95 o 
  -3  20  10     3007.18     3122.69    168.14 o 
  -2  20  10      732.21      721.45    102.71 o 
  -1  20  10     3255.05     3483.82    174.77 o 
   0  20  10       44.65        3.31     61.29 o 
   1  20  10      358.54      322.68     57.90 o 
   2  20  10     1367.15     1456.85     89.87 o 
 -13   0  11      145.26      147.44     57.15 o 
 -11   0  11     3938.15     4120.79    149.09 o 
  -9   0  11     6026.11     6372.93    167.32 o 
  -7   0  11     1623.76     1574.60     91.94 o 
  -5   0  11    11470.84    11606.95    196.31 o 
  -3   0  11     3738.60     3888.86    115.13 o 
  -1   0  11     3450.22     3449.86    108.51 o 
   1   0  11    18487.79    19178.42    231.10 o 
   3   0  11     7490.36     7955.47    112.65 o 
   5   0  11    20719.85    20525.61    236.06 o 
   7   0  11     6660.40     6938.22    253.05 o 
   9   0  11     3508.88     3445.72    148.27 o 
  11   0  11       17.96        6.63     61.29 o 
 -13   1  11    10159.07    10854.02    247.66 o 
 -12   1  11      143.26      205.00     41.87 o 
 -11   1  11      807.96      771.95     60.57 o 
 -10   1  11     1308.65     1423.85     69.99 o 
  -9   1  11       32.94       -6.13     28.10 o 
  -8   1  11     5734.24     5976.50    111.57 o 
  -7   1  11    11642.05    12048.97    403.38 o 
  -6   1  11     5242.19     5357.83    110.58 o 
  -5   1  11    18238.82    18620.24    173.36 o 
  -4   1  11     6045.80     6180.03    101.62 o 
  -3   1  11      509.31      432.02     57.15 o 
  -2   1  11    36352.55    38270.39    366.52 o 
  -1   1  11      631.36      594.63     43.82 o 
   0   1  11    17804.41    18818.28    475.03 o 
   1   1  11    22824.90    23573.49    619.15 o 
   2   1  11     9927.51    10252.26    100.08 o 
   3   1  11      363.59      367.41     22.07 o 
   4   1  11     4819.53     4805.51     66.62 o 
   5   1  11      850.78      867.69     38.89 o 
   6   1  11      723.67      750.57     37.71 o 
   7   1  11      686.34      706.53     39.25 o 
   8   1  11     1042.19     1088.67     53.56 o 
   9   1  11     2194.89     2308.66     89.89 o 
  10   1  11      967.68      876.88     69.70 o 
  11   1  11     1624.55     1696.22     88.72 o 
  12   1  11      277.77      294.10     57.25 o 
 -14   2  11     1034.72     1010.19     74.94 o 
 -13   2  11       40.28       67.92     54.67 o 
 -12   2  11     4451.29     4830.64    169.80 o 
 -11   2  11     2923.45     3098.54     94.86 o 
 -10   2  11     9643.64    10027.76    249.32 o 
  -9   2  11       53.51       50.68     39.76 o 
  -8   2  11      382.42      450.41     43.82 o 
  -7   2  11     3287.09     3446.48     85.77 o 
  -6   2  11    11475.67    11714.02    226.54 o 
  -5   2  11     4906.59     4855.24     94.00 o 
  -4   2  11      262.86      247.79     31.82 o 
  -3   2  11      582.59      710.39     45.10 o 
  -2   2  11    16039.41    16841.69    156.67 o 
  -1   2  11    11995.29    11887.44    131.77 o 
   0   2  11     3958.14     4044.16     80.82 o 
   1   2  11     3763.52     3895.97     74.30 o 
   2   2  11      353.31      341.55     23.82 o 
   3   2  11    16127.86    16692.13    205.44 o 
   4   2  11      119.93      127.42     18.10 o 
   5   2  11     1011.09     1048.99     40.38 o 
   6   2  11      386.39      369.43     29.19 o 
   7   2  11      530.58      574.58     42.70 o 
   8   2  11      417.61      380.81     39.43 o 
   9   2  11     1414.63     1518.05     89.95 o 
  10   2  11      281.07      332.33     53.00 o 
  11   2  11     3814.51     3798.79    119.77 o 
  12   2  11      156.27      136.47     51.53 o 
 -14   3  11      459.30      489.81     79.10 o 
 -13   3  11      665.56      664.13     65.26 o 
 -12   3  11       91.32      130.87     56.32 o 
 -11   3  11    10539.72    11302.60    168.97 o 
 -10   3  11      892.10      965.41     63.83 o 
  -9   3  11    11427.71    12130.29    293.22 o 
  -8   3  11      884.69      842.85     55.64 o 
  -7   3  11      178.47      204.96     33.37 o 
  -6   3  11       38.68       40.73     25.10 o 
  -5   3  11     1925.84     1964.43     90.70 o 
  -4   3  11      128.87      127.78     31.06 o 
  -3   3  11    14310.26    14819.31    150.52 o 
  -2   3  11      413.39      391.83     35.43 o 
  -1   3  11    15688.60    16166.98    250.15 o 
   0   3  11       72.41       99.29     36.45 o 
   1   3  11     2047.07     1910.57     41.61 o 
   2   3  11      524.33      529.35     29.68 o 
   3   3  11      108.09      167.27     21.23 o 
   4   3  11     7114.96     7159.82     73.31 o 
   5   3  11     9109.81     9067.80    126.80 o 
   6   3  11     3392.08     3370.64     73.73 o 
   7   3  11      175.50      145.76     30.88 o 
   8   3  11     1595.41     1623.69     61.51 o 
   9   3  11     3964.84     3848.16     88.27 o 
  10   3  11     1145.83     1094.78     74.66 o 
  11   3  11        4.71        9.52     42.97 o 
  12   3  11      718.98      717.36     71.75 o 
 -14   4  11      371.27      376.68     56.50 o 
 -13   4  11        0.71      -29.60     37.43 o 
 -12   4  11      147.58      110.22     41.47 o 
 -11   4  11     2992.57     3569.97    149.92 o 
 -10   4  11     2380.39     2668.86     87.12 o 
  -9   4  11      326.54      401.30     44.50 o 
  -8   4  11     1519.96     1523.15    163.17 o 
  -7   4  11       45.48       60.99     27.78 o 
  -6   4  11     1358.28     1430.70     60.91 o 
  -5   4  11    13436.36    14061.24    450.18 o 
  -4   4  11     8919.81     8955.77    203.35 o 
  -3   4  11    23889.34    24036.89    453.08 o 
  -2   4  11    11726.73    12827.00    139.39 o 
  -1   4  11     1910.08     1966.44     62.60 o 
   0   4  11      707.84      719.67     36.50 o 
   1   4  11     3229.97     3176.26     51.24 o 
   2   4  11      405.26      430.30     26.87 o 
   3   4  11    46931.66    47788.88    672.67 o 
   4   4  11     3023.25     3226.99     49.78 o 
   5   4  11     8448.24     8665.02    164.02 o 
   6   4  11     3326.13     3244.48     73.44 o 
   7   4  11      268.79      219.30     33.91 o 
   8   4  11       13.80      -19.83     28.02 o 
   9   4  11     4786.42     4899.86    106.51 o 
  10   4  11      188.93      195.55     39.32 o 
  11   4  11     4704.69     4576.77    130.61 o 
  12   4  11       31.80       51.84     46.09 o 
 -14   5  11      480.89      491.33     61.49 o 
 -13   5  11      271.06      277.10     52.42 o 
 -12   5  11      226.63      243.63     48.02 o 
 -11   5  11     4826.57     4752.51    303.57 o 
 -10   5  11      138.95      178.73     38.79 o 
  -9   5  11    10913.58    11535.29    684.59 o 
  -8   5  11      485.49      502.69     46.49 o 
  -7   5  11       11.61       10.64     26.61 o 
  -6   5  11      857.47      926.80     54.76 o 
  -5   5  11     2287.80     2279.31     70.25 o 
  -4   5  11     5416.19     5510.37    238.96 o 
  -3   5  11     5382.79     5547.75    214.12 o 
  -2   5  11      193.16      210.20     31.92 o 
  -1   5  11    11506.63    11162.10    157.95 o 
   0   5  11       33.15       19.41     15.99 o 
   1   5  11     4067.50     3937.41     85.96 o 
   2   5  11     9147.94     9540.28     92.42 o 
   3   5  11      793.37      877.28     36.54 o 
   4   5  11     4557.34     4579.32    135.93 o 
   5   5  11     6793.04     6919.15    120.75 o 
   6   5  11     5803.97     5707.11    164.16 o 
   7   5  11     1087.29     1072.90     54.61 o 
   8   5  11     1641.13     1594.40     62.46 o 
   9   5  11     4467.83     4505.34     96.64 o 
  10   5  11     2726.16     2737.46    149.95 o 
  11   5  11      178.05      188.38     50.92 o 
  12   5  11      863.64      828.22     77.29 o 
 -13   6  11      512.97      499.51     62.05 o 
 -12   6  11      507.63      424.58     79.52 o 
 -11   6  11      766.29      797.32     67.04 o 
 -10   6  11     5783.21     5582.99    368.18 o 
  -9   6  11     1770.58     1709.26    111.75 o 
  -8   6  11     7706.50     8139.94    499.88 o 
  -7   6  11     1815.64     1805.90     69.94 o 
  -6   6  11      213.37      253.24     35.67 o 
  -5   6  11      324.57      362.42     38.87 o 
  -4   6  11     3616.15     3867.97     86.39 o 
  -3   6  11     1186.05     1217.83     56.67 o 
  -2   6  11     7972.70     7811.64    236.61 o 
  -1   6  11    20765.36    21435.70    433.38 o 
   0   6  11     3926.88     4145.79     64.32 o 
   1   6  11    14779.46    15652.96    260.87 o 
   2   6  11     2073.03     2032.03     45.34 o 
   3   6  11     3141.28     3324.06     72.54 o 
   4   6  11     4469.43     4593.92    129.01 o 
   5   6  11      793.58      831.73     44.51 o 
   6   6  11      403.54      433.59     32.96 o 
   7   6  11     7292.55     7467.40    158.66 o 
   8   6  11      262.06      269.48     39.02 o 
   9   6  11      252.92      172.27     38.80 o 
  10   6  11       24.33      -27.17     32.82 o 
  11   6  11      881.95     1007.78     64.38 o 
  12   6  11        4.26       -8.96     43.88 o 
 -13   7  11     6567.05     6700.71    155.79 o 
 -12   7  11      477.57      454.06     58.69 o 
 -11   7  11     1643.60     1485.80     81.12 o 
 -10   7  11      179.78      202.03     45.67 o 
  -9   7  11     2016.83     1774.44    127.56 o 
  -8   7  11      507.76      609.64     69.31 o 
  -7   7  11     4000.23     4090.79    183.48 o 
  -6   7  11      139.96      137.99     27.83 o 
  -5   7  11    10446.55    10873.97    412.91 o 
  -4   7  11     6541.81     6997.61    225.30 o 
  -3   7  11     1674.89     1568.68     51.31 o 
  -2   7  11      941.94      871.93     41.64 o 
  -1   7  11     1802.11     1843.17     44.83 o 
   0   7  11       31.73       21.50     14.81 o 
   1   7  11     4592.73     4639.63     85.36 o 
   2   7  11     7459.65     7857.52     79.19 o 
   3   7  11      664.51      693.88     34.25 o 
   4   7  11        2.21      -18.52     27.07 o 
   5   7  11    18614.79    18692.92    166.89 o 
   6   7  11     1427.35     1333.79     55.12 o 
   7   7  11      299.66      291.48     38.70 o 
   8   7  11      147.96      112.90     35.19 o 
   9   7  11     1780.91     1728.46     69.47 o 
  10   7  11        0.99      -31.54     31.54 o 
  11   7  11     1967.39     1983.50     78.86 o 
 -13   8  11      206.21      219.59     52.12 o 
 -12   8  11      136.00       91.01     45.91 o 
 -11   8  11     2406.54     2195.19    141.22 o 
 -10   8  11      101.07      118.10     41.87 o 
  -9   8  11     1200.14     1125.81     69.99 o 
  -8   8  11      445.72      461.25     39.44 o 
  -7   8  11     1494.47     1436.92    107.92 o 
  -6   8  11      588.15      541.68     55.64 o 
  -5   8  11     1857.37     1853.07    126.67 o 
  -4   8  11     1566.83     1581.09     92.96 o 
  -3   8  11      929.73      918.45     41.13 o 
  -2   8  11      110.09       85.33     20.08 o 
  -1   8  11     5582.13     5635.38     70.20 o 
   0   8  11       39.60       50.68     20.92 o 
   1   8  11    12514.18    13101.92    225.48 o 
   2   8  11     5583.11     5889.64    122.90 o 
   3   8  11     1381.86     1289.63     48.26 o 
   4   8  11      283.09      292.53     32.16 o 
   5   8  11     3539.75     3549.41     90.23 o 
   6   8  11     1050.32     1047.61     53.65 o 
   7   8  11    15592.60    15668.63    586.44 o 
   8   8  11       88.48      114.15     43.98 o 
   9   8  11     1308.52     1376.83     65.32 o 
  10   8  11        8.08      -33.72     33.72 o 
  11   8  11       46.37       17.41     45.49 o 
 -13   9  11      237.66      137.65     50.33 o 
 -12   9  11      230.11      243.04     52.40 o 
 -11   9  11       49.79       26.85     39.81 o 
 -10   9  11      482.95      438.12     55.60 o 
  -9   9  11     1391.18     1322.26     75.55 o 
  -8   9  11     4274.10     3956.26    109.51 o 
  -7   9  11      869.19      749.98     77.20 o 
  -6   9  11     9437.59     9218.12    333.45 o 
  -5   9  11      132.09       97.02     26.57 o 
  -4   9  11     1249.81     1327.57     44.59 o 
  -3   9  11     1106.89     1119.08     41.84 o 
  -2   9  11     2600.34     2499.39     52.53 o 
  -1   9  11      388.52      359.92     27.61 o 
   0   9  11    13897.23    13954.70    284.78 o 
   1   9  11    13944.35    13977.83    225.37 o 
   2   9  11     6538.95     6977.25    183.04 o 
   3   9  11     2410.82     2458.77     74.49 o 
   4   9  11     4819.84     5003.16     85.54 o 
   5   9  11     2013.84     2146.71     67.41 o 
   6   9  11     5262.91     5329.36    100.96 o 
   7   9  11     1649.57     1698.20     65.16 o 
   8   9  11     4378.16     4391.72    259.67 o 
   9   9  11     1950.75     2226.54    151.58 o 
  10   9  11      744.70      691.83     68.99 o 
  11   9  11       89.37       85.68     40.61 o 
 -12  10  11     1658.56     1746.05    133.36 o 
 -11  10  11      837.08      581.47     88.63 o 
 -10  10  11     3062.90     2718.48    143.30 o 
  -9  10  11      825.58      835.75     96.08 o 
  -8  10  11     3535.91     3204.69    144.12 o 
  -7  10  11      184.24      172.78     57.98 o 
  -6  10  11     8359.90     8449.48    466.80 o 
  -5  10  11      135.99      168.84     29.46 o 
  -4  10  11     6188.99     6259.85    150.04 o 
  -3  10  11     4920.99     4904.35    138.80 o 
  -2  10  11     1279.32     1213.23     46.51 o 
  -1  10  11     1941.36     1933.27     63.72 o 
   0  10  11      230.27      227.26     24.67 o 
   1  10  11      782.81      750.02     43.59 o 
   2  10  11     1289.42     1366.83     66.18 o 
   3  10  11     6504.39     6486.35    113.06 o 
   4  10  11      241.24      229.78     33.33 o 
   5  10  11     1236.78     1315.16     55.98 o 
   6  10  11       41.92       17.28     29.90 o 
   7  10  11      581.00      536.28     44.89 o 
   8  10  11        1.22       -9.15     39.19 o 
   9  10  11     2065.79     2147.59     94.56 o 
  10  10  11       18.75        6.69     45.64 o 
 -12  11  11      306.40      197.96     75.38 o 
 -11  11  11     2051.94     2016.08    133.36 o 
 -10  11  11      216.62      240.21     72.89 o 
  -9  11  11     6763.02     6401.92    200.45 o 
  -8  11  11      912.98      638.62     87.80 o 
  -7  11  11     1410.96     1297.94    101.05 o 
  -6  11  11        0.02       -2.47     25.57 o 
  -5  11  11      444.68      387.25     32.67 o 
  -4  11  11      357.14      332.04     30.98 o 
  -3  11  11     9818.30    10438.43    288.07 o 
  -2  11  11     1785.95     1873.26     60.49 o 
  -1  11  11    18120.43    18317.16    216.80 o 
   0  11  11      398.05      408.11     35.06 o 
   1  11  11      355.74      385.80     45.09 o 
   2  11  11      163.63      130.41     37.19 o 
   3  11  11      534.45      503.34     50.92 o 
   4  11  11        8.73        8.33     26.96 o 
   5  11  11     8884.50     8849.89    272.46 o 
   6  11  11     1730.62     1747.96     64.65 o 
   7  11  11      204.11      189.36     35.92 o 
   8  11  11      303.12      286.84     50.86 o 
   9  11  11     1326.45     1348.75    116.79 o 
  10  11  11      535.98      488.24     65.29 o 
 -11  12  11     2566.90     2429.40    147.44 o 
 -10  12  11     2936.79     2376.39    141.64 o 
  -9  12  11     1199.32     1148.02    108.51 o 
  -8  12  11     1593.25     1576.25    115.96 o 
  -7  12  11     2032.80     1775.87    114.31 o 
  -6  12  11     2091.24     1987.44     81.41 o 
  -5  12  11     6813.30     6964.27    238.03 o 
  -4  12  11      205.91      241.61     29.35 o 
  -3  12  11    16657.77    17226.04    269.45 o 
  -2  12  11     6464.26     6723.33    163.31 o 
  -1  12  11     2251.84     2279.50     53.86 o 
   0  12  11     1225.25     1319.32     52.24 o 
   1  12  11       81.63       97.23     36.60 o 
   2  12  11     2558.58     2576.31     88.43 o 
   3  12  11     6847.03     7035.66    135.29 o 
   4  12  11      409.64      343.09     57.57 o 
   5  12  11      952.00      906.90     68.75 o 
   6  12  11        4.46      -10.04     29.41 o 
   7  12  11      647.91      652.60     78.07 o 
   8  12  11     1273.04     1156.36     78.64 o 
   9  12  11     1917.42     1895.93    124.24 o 
  10  12  11      101.51      112.26     53.85 o 
 -11  13  11      110.17       66.85     46.26 o 
 -10  13  11       83.00       75.05     44.78 o 
  -9  13  11     2725.51     2482.60    100.15 o 
  -8  13  11      134.88       90.28     59.64 o 
  -7  13  11      612.75      661.81     86.97 o 
  -6  13  11      565.06      487.04     76.20 o 
  -5  13  11      891.48      994.26     54.19 o 
  -4  13  11     6181.57     6627.93    141.52 o 
  -3  13  11      718.16      803.88     44.03 o 
  -2  13  11     3135.00     3150.53    124.70 o 
  -1  13  11      284.84      302.42     29.50 o 
   0  13  11     1287.24     1264.41     69.67 o 
   1  13  11     5934.25     5913.31    124.41 o 
   2  13  11     3049.23     3129.93     98.09 o 
   3  13  11      213.56      189.22     44.41 o 
   4  13  11    11072.93    10767.55    634.48 o 
   5  13  11     1033.10     1104.93     72.33 o 
   6  13  11     2955.80     2884.16    104.37 o 
   7  13  11      551.40      511.88     49.21 o 
   8  13  11     1297.91     1165.08     65.15 o 
   9  13  11      262.57      283.96     58.81 o 
 -10  14  11      992.54      870.84     76.42 o 
  -9  14  11     1154.28     1111.31     79.32 o 
  -8  14  11      778.43      739.06     67.35 o 
  -7  14  11     7228.92     7341.21    212.04 o 
  -6  14  11        0.97       65.65     41.29 o 
  -5  14  11       39.26       28.41     31.89 o 
  -4  14  11      101.69       90.99     27.27 o 
  -3  14  11      462.34      461.24     36.05 o 
  -2  14  11     4549.44     4551.87    129.46 o 
  -1  14  11    10313.61    10626.18    245.59 o 
   0  14  11       59.31       30.14     36.84 o 
   1  14  11     2808.82     2836.44     94.80 o 
   2  14  11      141.73      117.53     42.16 o 
   3  14  11      252.26      256.19     48.60 o 
   4  14  11      512.74      545.56     58.84 o 
   5  14  11     3437.96     3377.71    195.48 o 
   6  14  11      172.16      214.28     50.95 o 
   7  14  11     5037.27     5195.97    349.54 o 
   8  14  11      106.82      100.25     55.50 o 
 -10  15  11       74.64       16.34     45.50 o 
  -9  15  11        0.39      -34.64     51.77 o 
  -8  15  11     1143.45     1125.32     79.07 o 
  -7  15  11     9708.46     9400.36    244.35 o 
  -6  15  11      360.85      365.97     55.33 o 
  -5  15  11    11776.93    11855.30    383.92 o 
  -4  15  11      880.25      941.97     55.35 o 
  -3  15  11      382.66      355.75     33.92 o 
  -2  15  11      146.02      159.22     28.50 o 
  -1  15  11      536.22      555.34     57.00 o 
   0  15  11      901.27      971.17     69.05 o 
   1  15  11     2239.67     2326.50     91.90 o 
   2  15  11      110.63      104.99     43.15 o 
   3  15  11      349.36      307.19     57.15 o 
   4  15  11       53.71       64.92     42.66 o 
   5  15  11     2176.00     2151.97    254.70 o 
   6  15  11      643.25      522.21     65.85 o 
   7  15  11       75.27      -40.02     44.33 o 
   8  15  11       22.84       53.81     46.58 o 
  -9  16  11      198.56      123.24     48.30 o 
  -8  16  11     1568.50     1538.16     88.15 o 
  -7  16  11     4202.22     3887.05    120.59 o 
  -6  16  11     5192.51     5250.11    132.92 o 
  -5  16  11     1147.55      988.33     76.39 o 
  -4  16  11     1801.31     1746.10     68.63 o 
  -3  16  11      199.11      211.75     36.22 o 
  -2  16  11      712.42      686.88     61.74 o 
  -1  16  11     1771.91     1857.56     84.87 o 
   0  16  11     1143.05     1095.53     73.29 o 
   1  16  11      814.82      734.96     65.26 o 
   2  16  11     3622.28     3572.70    111.83 o 
   3  16  11       12.75       15.98     40.68 o 
   4  16  11      261.76      248.74     52.13 o 
   5  16  11      770.09      818.59     72.56 o 
   6  16  11       72.24       54.13     47.21 o 
   7  16  11     1424.53     1550.37     94.28 o 
  -8  17  11     1424.90     1223.66     85.42 o 
  -7  17  11       21.89       44.14     44.41 o 
  -6  17  11      509.75      492.06     62.37 o 
  -5  17  11      124.74      118.86     48.03 o 
  -4  17  11       43.33       42.91     35.19 o 
  -3  17  11     1798.48     1805.53     86.32 o 
  -2  17  11      290.39      256.77     75.38 o 
  -1  17  11        7.18      -31.21     38.44 o 
   0  17  11     2837.19     2921.17    103.27 o 
   1  17  11     2341.45     2438.83     98.66 o 
   2  17  11        1.52      -27.85     40.68 o 
   3  17  11       33.81       16.61     43.05 o 
   4  17  11      583.32      651.88     67.92 o 
   5  17  11      357.25      292.41     58.56 o 
   6  17  11     2342.44     2514.91    109.48 o 
  -7  18  11      956.11      831.61    109.34 o 
  -6  18  11     2333.95     2346.49    102.48 o 
  -5  18  11     3112.72     3184.98    113.86 o 
  -4  18  11      426.60      406.29     59.08 o 
  -3  18  11     3566.13     3570.79    168.97 o 
  -2  18  11       34.91       41.41     59.64 o 
  -1  18  11      174.46      132.43     46.34 o 
   0  18  11     1901.14     1915.36    128.39 o 
   1  18  11     1629.75     1691.09     89.31 o 
   2  18  11        1.63       32.62     44.92 o 
   3  18  11     7040.48     7155.23    214.94 o 
   4  18  11     1303.71     1323.81     87.27 o 
   5  18  11     1649.06     1515.59    130.87 o 
  -5  19  11      340.97      351.60     59.27 o 
  -4  19  11     3950.94     3785.04    123.48 o 
  -3  19  11     4297.87     4277.33    184.71 o 
  -2  19  11       18.48       14.91     62.95 o 
  -1  19  11     3742.80     3830.88    176.43 o 
   0  19  11       18.03      -37.48     37.48 o 
   1  19  11      360.89      353.77     59.22 o 
   2  19  11     1338.61     1415.22     88.11 o 
   3  19  11      270.65      199.48     57.09 o 
  -3  20  11      547.19      736.36    104.37 o 
  -2  20  11     2557.06     2581.81    157.38 o 
  -1  20  11       20.00       32.30     63.78 o 
   0  20  11        0.96      -54.67     54.67 o 
   1  20  11        5.64       24.08     44.50 o 
 -12   0  12     2034.11     2261.25    125.90 o 
 -10   0  12     1518.13     1360.07     98.57 o 
  -8   0  12    17842.10    18860.36    278.31 o 
  -6   0  12    21242.89    22460.14    286.59 o 
  -4   0  12     6986.81     6857.48    157.38 o 
  -2   0  12    13122.26    14056.23    212.04 o 
   0   0  12    47545.14    50818.60    389.30 o 
   2   0  12     2931.65     3153.33    110.16 o 
   4   0  12     8794.91     8808.95    173.94 o 
   6   0  12       15.29       65.22     33.67 o 
   8   0  12     3008.83     2770.66    133.36 o 
  10   0  12     1628.47     1646.66    120.93 o 
  12   0  12     2666.59     2907.33    163.17 o 
 -13   1  12     1126.30     1342.67    111.82 o 
 -12   1  12     5521.47     6099.12    132.37 o 
 -11   1  12      422.05      421.06     50.05 o 
 -10   1  12       35.10       48.04     33.97 o 
  -9   1  12      102.21      110.03     35.43 o 
  -8   1  12      216.74      227.78     39.24 o 
  -7   1  12     1194.04     1214.52     61.20 o 
  -6   1  12     2684.62     2670.21     78.76 o 
  -5   1  12     1710.33     1790.00     66.47 o 
  -4   1  12     2535.53     2704.82     75.85 o 
  -3   1  12     2610.68     2825.46     74.36 o 
  -2   1  12    10399.70    10419.16    130.61 o 
  -1   1  12    21834.10    23136.40    216.19 o 
   0   1  12     3879.41     4305.16     88.43 o 
   1   1  12     2357.56     2592.47    123.83 o 
   2   1  12    16648.39    17037.43    138.58 o 
   3   1  12     2818.48     2818.55     54.11 o 
   4   1  12      850.45      931.34     40.14 o 
   5   1  12     1210.86     1275.91     44.76 o 
   6   1  12    19476.12    19489.49    340.85 o 
   7   1  12     3221.00     3174.12     64.31 o 
   8   1  12      156.08      152.89     33.53 o 
   9   1  12     1580.60     1605.85     81.41 o 
  10   1  12      242.37      245.89     53.00 o 
  11   1  12        1.40        3.98     43.33 o 
  12   1  12     2451.89     2656.91    112.38 o 
 -14   2  12     1461.30     1556.67     87.17 o 
 -13   2  12     1385.52     1500.05    115.96 o 
 -12   2  12     2889.17     3116.08    101.83 o 
 -11   2  12      125.67      130.96     39.53 o 
 -10   2  12     6585.47     6857.68    279.14 o 
  -9   2  12      786.00      784.97     58.57 o 
  -8   2  12     3658.20     3664.34     93.97 o 
  -7   2  12        8.03       12.53     26.92 o 
  -6   2  12        2.29       23.19     26.36 o 
  -5   2  12      162.04      136.92     30.46 o 
  -4   2  12     6383.01     6464.62    122.17 o 
  -3   2  12     2328.01     2386.14     71.45 o 
  -2   2  12     2696.83     2659.25     73.21 o 
  -1   2  12      933.53      899.89     52.98 o 
   0   2  12     4070.03     4101.20    110.99 o 
   1   2  12     3002.57     3007.46     75.81 o 
   2   2  12     1205.52     1216.04     46.97 o 
   3   2  12       98.06       53.51     19.13 o 
   4   2  12    10395.39    10554.12    141.67 o 
   5   2  12     2553.38     2635.64     56.09 o 
   6   2  12     1881.98     1923.88     52.11 o 
   7   2  12     8393.02     8351.02    186.62 o 
   8   2  12     6630.49     6626.74    108.37 o 
   9   2  12     3551.54     3502.19    109.51 o 
  10   2  12      590.11      483.78     60.01 o 
  11   2  12     2000.54     2061.20     98.69 o 
  12   2  12      271.51      263.14     57.97 o 
 -14   3  12      638.56      545.48     62.80 o 
 -13   3  12     1580.28     1688.07    120.93 o 
 -12   3  12      503.64      594.72     86.14 o 
 -11   3  12     1453.32     1381.88     75.26 o 
 -10   3  12     1214.78     1377.25    109.75 o 
  -9   3  12     3339.20     3382.62     94.83 o 
  -8   3  12      104.63       83.22     32.15 o 
  -7   3  12     3973.72     4123.01     96.33 o 
  -6   3  12     2204.91     2160.87     73.21 o 
  -5   3  12    10192.28    10253.85    298.19 o 
  -4   3  12     1404.41     1529.41     63.25 o 
  -3   3  12      673.48      631.64     48.57 o 
  -2   3  12     1431.30     1421.56     59.98 o 
  -1   3  12     2555.77     2409.78     70.84 o 
   0   3  12     2798.60     2778.06     74.66 o 
   1   3  12     1405.53     1465.02     40.28 o 
   2   3  12    26942.55    27203.47    326.62 o 
   3   3  12       42.98       86.06     20.28 o 
   4   3  12     1496.39     1592.53     54.12 o 
   5   3  12      408.29      467.27     31.73 o 
   6   3  12       47.95      102.26     29.16 o 
   7   3  12      862.60      906.06     51.77 o 
   8   3  12     4099.35     3963.87     88.41 o 
   9   3  12      171.56      290.52     41.39 o 
  10   3  12     5443.14     5375.84    136.75 o 
  11   3  12        3.06      -41.85     41.85 o 
  12   3  12       32.82       50.31     48.57 o 
 -13   4  12      333.84      417.48     57.67 o 
 -12   4  12     2814.06     3149.19    148.27 o 
 -11   4  12       59.55       67.09     53.84 o 
 -10   4  12     8490.00     9319.62    151.42 o 
  -9   4  12      176.00      208.39     39.86 o 
  -8   4  12     1688.87     1615.58     69.40 o 
  -7   4  12     5775.99     5960.61    211.63 o 
  -6   4  12       90.97       78.29     29.57 o 
  -5   4  12     1952.30     2022.57     70.28 o 
  -4   4  12    15354.33    15485.68    164.28 o 
  -3   4  12     1671.08     1961.92     67.65 o 
  -2   4  12    17693.57    18364.17    173.32 o 
  -1   4  12     2078.49     2166.50    119.27 o 
   0   4  12     1453.00     1513.84     48.58 o 
   1   4  12       76.06       45.86     18.55 o 
   2   4  12     8927.07     9002.97    147.89 o 
   3   4  12      772.61      792.84     36.39 o 
   4   4  12    30827.32    32449.19    686.66 o 
   5   4  12      810.23      797.35     39.30 o 
   6   4  12     5970.14     5659.48    110.63 o 
   7   4  12      345.90      239.71     36.01 o 
   8   4  12      347.37      289.10     40.15 o 
   9   4  12      809.32      835.68     57.19 o 
  10   4  12     2477.78     2394.87     79.80 o 
  11   4  12      108.72       82.06     47.34 o 
 -13   5  12     1648.73     1610.23    188.85 o 
 -12   5  12     1335.90     1443.98    130.46 o 
 -11   5  12     5325.18     5285.70    370.25 o 
 -10   5  12     4097.66     4153.52    139.57 o 
  -9   5  12     7106.43     7418.68    314.34 o 
  -8   5  12     5004.94     5360.80    289.49 o 
  -7   5  12     1373.98     1492.66     67.04 o 
  -6   5  12     1731.89     1841.92     70.28 o 
  -5   5  12     4136.78     4177.39    110.16 o 
  -4   5  12      809.32      840.61     53.59 o 
  -3   5  12     8130.72     8840.90    188.02 o 
  -2   5  12     1792.64     1883.93    102.29 o 
  -1   5  12     7989.51     7942.21    219.72 o 
   0   5  12     1124.18     1131.91     59.24 o 
   1   5  12      743.68      720.32     34.70 o 
   2   5  12     4933.70     4917.00     69.41 o 
   3   5  12      231.71      253.76     24.77 o 
   4   5  12        5.75       24.03     20.11 o 
   5   5  12      877.09      856.00     45.65 o 
   6   5  12      331.79      461.55     40.63 o 
   7   5  12      175.01      155.47     34.25 o 
   8   5  12     2650.58     2694.03     78.21 o 
   9   5  12       97.79       66.31     38.45 o 
  10   5  12     2968.45     3055.54     87.86 o 
  11   5  12      120.31      135.00     50.11 o 
 -13   6  12      494.62      512.89     63.53 o 
 -12   6  12        0.13      -43.90     44.73 o 
 -11   6  12     1712.29     1645.63    152.41 o 
 -10   6  12     1944.16     1931.03    115.13 o 
  -9   6  12     1563.35     1590.23     73.77 o 
  -8   6  12      932.48      929.46    102.71 o 
  -7   6  12      748.70      800.49     55.05 o 
  -6   6  12     4068.82     4261.29     98.00 o 
  -5   6  12     1324.68     1435.44     80.76 o 
  -4   6  12     2087.75     2163.42     88.63 o 
  -3   6  12     1115.06     1178.06     58.49 o 
  -2   6  12     1649.97     1751.48     53.54 o 
  -1   6  12     1238.38     1196.05     46.94 o 
   0   6  12    10451.77    10270.27    240.48 o 
   1   6  12     2247.27     2326.43     81.30 o 
   2   6  12       32.18       19.48     18.45 o 
   3   6  12     5273.17     5507.10     87.87 o 
   4   6  12     1516.59     1547.20     55.63 o 
   5   6  12     4236.23     4093.63     78.55 o 
   6   6  12    14646.60    13784.92    177.45 o 
   7   6  12     1308.31     1444.69     61.59 o 
   8   6  12     9209.79     8933.30    129.21 o 
   9   6  12      900.80      850.27     58.17 o 
  10   6  12      627.63      641.42     53.75 o 
  11   6  12      734.99      662.94     56.55 o 
 -13   7  12      175.76      123.98     47.98 o 
 -12   7  12     2304.71     2346.31    148.68 o 
 -11   7  12      148.02      143.49     44.80 o 
 -10   7  12      874.91      802.61     65.30 o 
  -9   7  12       32.16        2.62     34.85 o 
  -8   7  12     2073.44     2138.90    117.28 o 
  -7   7  12      380.30      340.43     35.85 o 
  -6   7  12     6552.45     7168.21    275.00 o 
  -5   7  12        0.83       -8.81     26.64 o 
  -4   7  12       53.68       65.48     29.27 o 
  -3   7  12      195.87      186.14     34.26 o 
  -2   7  12    12330.75    12500.04    176.25 o 
  -1   7  12     2717.72     2806.41     64.59 o 
   0   7  12     1103.01     1096.15     34.09 o 
   1   7  12       34.19       34.87     18.99 o 
   2   7  12      321.72      321.09     26.30 o 
   3   7  12     3350.56     3368.09    100.36 o 
   4   7  12     2053.24     2292.71     62.65 o 
   5   7  12      147.22      168.87     31.22 o 
   6   7  12    16531.47    15726.24    406.69 o 
   7   7  12       63.82       76.90     55.50 o 
   8   7  12     1038.27      974.75     58.15 o 
   9   7  12      287.74      254.76     42.39 o 
  10   7  12      247.23      165.60     41.08 o 
  11   7  12      595.09      621.02     67.40 o 
 -13   8  12     1770.48     2002.68    102.29 o 
 -12   8  12      493.27      469.51     61.46 o 
 -11   8  12      852.89      851.77     69.39 o 
 -10   8  12       40.44       38.30     38.36 o 
  -9   8  12     3389.85     3053.68    102.19 o 
  -8   8  12    22887.66    22739.96   1323.44 o 
  -7   8  12      169.80      150.28     31.34 o 
  -6   8  12    12591.98    12846.40    693.97 o 
  -5   8  12     1004.35     1022.49     48.54 o 
  -4   8  12        1.24       13.58     22.75 o 
  -3   8  12      262.24      242.33     25.91 o 
  -2   8  12     4544.69     4411.21    110.71 o 
  -1   8  12    11639.90    11499.96    328.42 o 
   0   8  12    31194.77    31291.79    279.97 o 
   1   8  12      556.62      650.16     42.82 o 
   2   8  12     1765.15     1844.29     65.40 o 
   3   8  12     2317.94     2294.98     65.65 o 
   4   8  12     1488.25     1543.07     55.26 o 
   5   8  12     2206.17     2305.86     66.67 o 
   6   8  12      455.68      519.10     43.03 o 
   7   8  12     3562.54     3367.13    140.81 o 
   8   8  12     2195.56     2149.44     91.07 o 
   9   8  12      456.90      432.73     58.86 o 
  10   8  12        0.43      -34.82     34.82 o 
  11   8  12        6.05       -3.26     37.70 o 
 -12   9  12     4551.75     4361.96    180.57 o 
 -11   9  12       55.17       19.29     39.78 o 
 -10   9  12     1243.37     1406.04     81.12 o 
  -9   9  12     5441.71     5086.73    230.27 o 
  -8   9  12      953.33     1042.91     80.76 o 
  -7   9  12     7044.09     7248.12    227.17 o 
  -6   9  12      214.34      197.53     31.99 o 
  -5   9  12     3245.56     3285.37    108.04 o 
  -4   9  12     1117.55     1131.09     50.67 o 
  -3   9  12     2435.60     2410.59     82.92 o 
  -2   9  12     8291.19     8180.82    101.42 o 
  -1   9  12     5790.60     5824.23     85.60 o 
   0   9  12       88.47       92.82     26.72 o 
   1   9  12     5689.91     5724.91     87.94 o 
   2   9  12     3259.60     3243.09    180.57 o 
   3   9  12     3110.56     3094.12     70.38 o 
   4   9  12     4153.28     4152.06     81.71 o 
   5   9  12     3990.88     3879.38     84.45 o 
   6   9  12     5496.54     5361.18    214.07 o 
   7   9  12     1055.90     1169.46     74.01 o 
   8   9  12      273.83      197.56     48.78 o 
   9   9  12      586.19      510.69     62.08 o 
  10   9  12      429.67      386.06     59.12 o 
 -12  10  12     1726.09     1948.34    149.09 o 
 -11  10  12     1468.67     1458.42     84.29 o 
 -10  10  12     7181.15     7123.50    310.61 o 
  -9  10  12        4.10      -37.16     37.16 o 
  -8  10  12      143.92       66.82     47.63 o 
  -7  10  12     1577.71     1425.07     59.84 o 
  -6  10  12     1722.68     1524.00     78.89 o 
  -5  10  12     3164.42     3227.68    152.62 o 
  -4  10  12    11473.78    11904.26    430.16 o 
  -3  10  12     1298.88     1304.81     46.10 o 
  -2  10  12     1976.75     1972.06     51.58 o 
  -1  10  12        9.68      -12.21     21.76 o 
   0  10  12      302.66      344.14     34.35 o 
   1  10  12     1227.62     1252.25     50.73 o 
   2  10  12     1164.34     1250.86     67.35 o 
   3  10  12      101.86       98.48     37.19 o 
   4  10  12     3647.26     3687.04     79.38 o 
   5  10  12     3423.23     3387.93     91.52 o 
   6  10  12        0.62      -14.65     29.51 o 
   7  10  12     1043.05      940.29    157.38 o 
   8  10  12      524.65      611.67     63.50 o 
   9  10  12      260.75      203.51     52.40 o 
  10  10  12      115.66       81.82     49.77 o 
 -11  11  12      596.68      572.05     65.59 o 
 -10  11  12     2533.62     2478.00    174.36 o 
  -9  11  12      126.49      128.12     46.54 o 
  -8  11  12     4923.56     4530.91    275.82 o 
  -7  11  12     2658.44     2606.86     92.82 o 
  -6  11  12     3727.88     3684.48    157.60 o 
  -5  11  12        2.94       13.92     27.03 o 
  -4  11  12     4560.46     4721.60    138.21 o 
  -3  11  12     1652.43     1726.38     81.42 o 
  -2  11  12     2280.11     2357.42     55.85 o 
  -1  11  12      539.94      494.05     33.22 o 
   0  11  12      169.61      147.91     29.47 o 
   1  11  12      620.25      593.27     53.85 o 
   2  11  12    10951.62    11158.23    163.02 o 
   3  11  12       53.48       57.86     37.69 o 
   4  11  12     1939.60     1950.05     83.16 o 
   5  11  12      109.07       92.76     32.18 o 
   6  11  12        0.96       -6.40     28.98 o 
   7  11  12       70.37       57.02     32.02 o 
   8  11  12     1840.11     1800.87    149.92 o 
   9  11  12       57.25       64.49     45.97 o 
 -11  12  12      291.83      201.69     52.13 o 
 -10  12  12     3066.39     3004.80    147.02 o 
  -9  12  12     2169.09     2161.62     94.58 o 
  -8  12  12       10.09       42.30     40.12 o 
  -7  12  12        6.04      -33.97     33.97 o 
  -6  12  12      343.66      405.86     51.25 o 
  -5  12  12        2.79        4.83     24.85 o 
  -4  12  12     6615.81     6871.73    212.33 o 
  -3  12  12     1930.39     2004.38     60.59 o 
  -2  12  12      596.05      665.55     39.26 o 
  -1  12  12     1478.56     1528.58     67.27 o 
   0  12  12      500.63      476.97     51.19 o 
   1  12  12     1816.60     1857.38     84.49 o 
   2  12  12      467.52      427.82     52.40 o 
   3  12  12     2958.80     2876.09     96.05 o 
   4  12  12     7227.73     7091.99    442.73 o 
   5  12  12      193.85      196.90     45.58 o 
   6  12  12       28.67      -34.82     34.82 o 
   7  12  12      250.43      226.65     46.15 o 
   8  12  12      212.26      151.20     50.21 o 
   9  12  12      976.67      894.48    144.12 o 
 -10  13  12      154.01      122.29     49.49 o 
  -9  13  12     2923.33     2973.97    110.40 o 
  -8  13  12     3707.36     3673.98    114.79 o 
  -7  13  12     1666.04     1566.84     80.82 o 
  -6  13  12      409.90      381.06     52.98 o 
  -5  13  12     9631.46     9467.04    130.04 o 
  -4  13  12      215.40      232.15     31.76 o 
  -3  13  12     6216.14     6678.41    129.96 o 
  -2  13  12     2762.95     2935.21     64.38 o 
  -1  13  12      651.08      592.97     45.17 o 
   0  13  12      793.79      767.85     63.25 o 
   1  13  12     1685.99     1782.09     81.12 o 
   2  13  12     1201.01     1273.92     74.38 o 
   3  13  12     5305.31     5217.95    168.14 o 
   4  13  12      251.45      262.97     64.61 o 
   5  13  12     1987.11     1843.48     87.56 o 
   6  13  12     1318.04     1376.46     81.35 o 
   7  13  12       96.48       92.31     45.67 o 
   8  13  12      325.28      269.20     81.17 o 
 -10  14  12      115.73       19.88     63.78 o 
  -9  14  12     1038.89     1021.29    110.99 o 
  -8  14  12     4473.26     4729.96    160.28 o 
  -7  14  12        9.28        4.45     40.70 o 
  -6  14  12     6506.57     6802.68    167.32 o 
  -5  14  12     2267.41     2305.46     74.73 o 
  -4  14  12       10.60       -2.57     25.02 o 
  -3  14  12      865.20      877.83     45.82 o 
  -2  14  12      533.65      494.39     36.74 o 
  -1  14  12     1343.40     1307.97     75.38 o 
   0  14  12     8264.97     8171.30    172.70 o 
   1  14  12     1263.07     1195.93     73.79 o 
   2  14  12     4077.25     4123.46    114.48 o 
   3  14  12     3479.61     3413.95    233.99 o 
   4  14  12       11.34      -12.47     40.68 o 
   5  14  12     1694.95     1573.68     85.79 o 
   6  14  12      684.71      619.99     66.18 o 
   7  14  12      303.99      247.45     56.14 o 
   8  14  12     2506.13     2415.32    154.89 o 
  -9  15  12       15.98       89.46     65.44 o 
  -8  15  12      457.82      468.08     61.46 o 
  -7  15  12     2515.10     2607.95    103.08 o 
  -6  15  12     3278.95     3255.84    167.32 o 
  -5  15  12        5.44      -19.80     32.33 o 
  -4  15  12      773.32      729.16     52.88 o 
  -3  15  12      917.89      920.49     47.32 o 
  -2  15  12     2786.89     2783.96     97.73 o 
  -1  15  12      200.71      285.45     76.62 o 
   0  15  12      312.14      285.33     50.36 o 
   1  15  12      638.45      560.72     59.34 o 
   2  15  12       12.94       29.84     40.12 o 
   3  15  12      412.60      423.13     84.07 o 
   4  15  12      655.04      575.47     62.96 o 
   5  15  12       23.53       48.58     44.57 o 
   6  15  12     7441.04     7313.35    256.36 o 
   7  15  12      127.23       43.18     46.68 o 
  -8  16  12     1668.32     1401.48    123.42 o 
  -7  16  12       33.10       69.88     46.26 o 
  -6  16  12     4056.97     3991.58    145.45 o 
  -5  16  12        7.40       13.90     33.91 o 
  -4  16  12      996.15      986.87     77.59 o 
  -3  16  12      150.10      103.84     44.33 o 
  -2  16  12       12.51       14.11     40.10 o 
  -1  16  12     1529.79     1728.22    160.69 o 
   0  16  12     3005.38     3096.45    105.62 o 
   1  16  12      220.27      210.21     49.77 o 
   2  16  12      680.02      659.75     69.99 o 
   3  16  12      565.61      505.95     61.79 o 
   4  16  12      877.67      897.94     75.55 o 
   5  16  12     4480.37     4581.07    140.40 o 
   6  16  12      360.58      383.59     62.86 o 
  -7  17  12     3891.90     4055.89    195.48 o 
  -6  17  12      379.82      414.16     49.37 o 
  -5  17  12     3336.25     3479.16     94.26 o 
  -4  17  12      526.52      518.17     49.08 o 
  -3  17  12        1.25       62.12     59.64 o 
  -2  17  12      490.32      486.96     58.76 o 
  -1  17  12     1840.23     2014.92    141.22 o 
   0  17  12        0.26        2.39     42.44 o 
   1  17  12     7387.20     7599.38    305.64 o 
   2  17  12      917.90      938.58     75.49 o 
   3  17  12       11.88       57.98     48.02 o 
   4  17  12      378.57      375.75     61.29 o 
   5  17  12        5.90      -40.14     42.97 o 
  -6  18  12      858.80      871.54     93.17 o 
  -5  18  12     2078.37     2210.66    108.92 o 
  -4  18  12     7733.67     7903.25    393.44 o 
  -3  18  12        2.55       20.71     61.29 o 
  -2  18  12     2964.95     2957.03    159.86 o 
  -1  18  12      164.14      158.27     46.84 o 
   0  18  12       38.80       28.00     43.64 o 
   1  18  12      134.66      119.79     49.19 o 
   2  18  12     1224.91     1292.48     86.09 o 
   3  18  12      391.15      402.51     62.36 o 
   4  18  12     4484.52     4592.05    137.64 o 
  -4  19  12      590.22      660.15    104.37 o 
  -3  19  12     1432.73     1504.19    132.53 o 
  -2  19  12       51.43       87.80     65.44 o 
  -1  19  12       95.45       46.38     63.78 o 
   0  19  12      178.38      108.76     47.15 o 
   1  19  12       10.41      -40.68     40.68 o 
   2  19  12     3964.26     4158.90    132.89 o 
 -13   0  13     7572.10     8300.38    226.95 o 
 -11   0  13       94.09       54.67     51.35 o 
  -9   0  13        0.01      -21.54     44.73 o 
  -7   0  13    10544.17    11231.73    219.50 o 
  -5   0  13     6837.84     6756.43    164.00 o 
  -3   0  13     1965.55     1913.37     97.74 o 
  -1   0  13     1799.21     1868.64     97.74 o 
   1   0  13    20738.07    21052.86    265.88 o 
   3   0  13     7126.80     7389.43    118.88 o 
   5   0  13      966.29     1020.42     79.10 o 
   7   0  13       85.00       64.20     38.33 o 
   9   0  13     1058.55      799.31     96.91 o 
  11   0  13     4147.60     4081.03    182.23 o 
 -13   1  13      432.48      507.75     82.83 o 
 -12   1  13     1760.63     1823.95     86.09 o 
 -11   1  13     1585.74     1655.29    109.75 o 
 -10   1  13     1410.27     1403.89     74.96 o 
  -9   1  13     1401.15     1584.09     74.38 o 
  -8   1  13     2066.91     2257.42     82.00 o 
  -7   1  13     1340.77     1426.07     68.22 o 
  -6   1  13     1252.50     1222.58     62.66 o 
  -5   1  13     1548.00     1437.61     64.72 o 
  -4   1  13      494.90      520.20     46.46 o 
  -3   1  13     3362.34     3376.20     84.93 o 
  -2   1  13      522.14      586.04     50.66 o 
  -1   1  13    24103.94    24647.93    203.80 o 
   0   1  13     2227.57     2295.47     72.60 o 
   1   1  13        1.58       31.02     28.40 o 
   2   1  13      505.87      527.41     45.09 o 
   3   1  13     2633.62     2805.31     65.43 o 
   4   1  13      155.37      154.86     25.25 o 
   5   1  13     2231.44     2364.58     61.33 o 
   6   1  13     1646.40     1734.10     52.39 o 
   7   1  13     2591.00     2596.44     74.49 o 
   8   1  13     2141.21     2186.02    112.49 o 
   9   1  13        0.14      -22.82     39.51 o 
  10   1  13     1124.27     1128.37     79.35 o 
  11   1  13      107.07      116.41     51.45 o 
 -13   2  13     1798.11     2081.51    132.53 o 
 -12   2  13      649.67      658.73     61.46 o 
 -11   2  13      586.99      615.06     57.97 o 
 -10   2  13     2958.28     3039.93     97.74 o 
  -9   2  13      924.71     1037.60     66.47 o 
  -8   2  13     4066.19     4343.11    104.25 o 
  -7   2  13     4971.46     5208.31    110.09 o 
  -6   2  13      116.99       80.31     30.74 o 
  -5   2  13       20.44       -1.71     27.19 o 
  -4   2  13    14360.29    14589.07    402.97 o 
  -3   2  13    18476.94    18347.34    294.05 o 
  -2   2  13    18497.36    18660.37    370.66 o 
  -1   2  13     8224.35     8675.32    128.39 o 
   0   2  13    13076.13    13068.64    151.05 o 
   1   2  13     6666.01     6681.80    217.01 o 
   2   2  13     7220.85     7274.92     94.34 o 
   3   2  13     8179.68     8513.97    104.48 o 
   4   2  13     6069.34     6186.49     82.37 o 
   5   2  13      220.06      198.02     27.50 o 
   6   2  13     2043.00     1957.65     54.06 o 
   7   2  13      841.10      865.18     53.07 o 
   8   2  13     3296.65     3195.94    111.95 o 
   9   2  13     1151.23     1137.70     77.60 o 
  10   2  13     1018.12     1025.76     77.59 o 
  11   2  13      448.34      402.74     63.25 o 
 -13   3  13     1181.00     1244.10    112.65 o 
 -12   3  13       98.19      157.38     62.12 o 
 -11   3  13     4246.55     4545.74    204.18 o 
 -10   3  13      358.88      287.74     49.70 o 
  -9   3  13       25.19       20.60     33.58 o 
  -8   3  13      260.87      280.52     42.17 o 
  -7   3  13     1135.77     1112.62     63.55 o 
  -6   3  13     1726.32     1811.90     72.01 o 
  -5   3  13    21411.17    22263.31    206.41 o 
  -4   3  13      179.97      178.50     33.96 o 
  -3   3  13     4032.98     4108.73     93.12 o 
  -2   3  13     1892.60     1929.10     69.31 o 
  -1   3  13      106.70      124.11     31.04 o 
   0   3  13     3293.55     3435.05     84.87 o 
   1   3  13     7916.32     8493.55    124.29 o 
   2   3  13     1925.81     1904.57     47.70 o 
   3   3  13    14204.46    14455.24    143.40 o 
   4   3  13     2432.16     2355.19     78.56 o 
   5   3  13        1.91       -5.00     21.59 o 
   6   3  13        4.05      -22.50     27.25 o 
   7   3  13      531.94      424.70     42.86 o 
   8   3  13      599.77      595.80     49.04 o 
   9   3  13     6454.96     6388.99    115.52 o 
  10   3  13      703.11      753.11     70.57 o 
  11   3  13     1377.80     1410.84     89.61 o 
 -13   4  13       52.74       47.21     43.34 o 
 -12   4  13      512.08      451.42     78.69 o 
 -11   4  13    10363.32    10532.64    249.32 o 
 -10   4  13        0.45       11.19     48.87 o 
  -9   4  13     7735.78     8104.82    454.74 o 
  -8   4  13       43.03       39.11     32.78 o 
  -7   4  13      171.65      154.58     36.26 o 
  -6   4  13     1189.20     1263.02     90.28 o 
  -5   4  13      116.18      172.81     64.19 o 
  -4   4  13      796.99      860.92     69.16 o 
  -3   4  13     3419.11     3256.35     84.90 o 
  -2   4  13       12.47       13.29     26.64 o 
  -1   4  13     1839.88     1812.32     67.60 o 
   0   4  13      129.92      125.63     31.30 o 
   1   4  13    12094.71    12136.53    256.24 o 
   2   4  13        4.22        2.55     19.30 o 
   3   4  13        5.48       17.46     20.49 o 
   4   4  13     1136.11     1117.59     42.18 o 
   5   4  13      893.45      831.45     60.60 o 
   6   4  13      100.24       20.46     29.32 o 
   7   4  13     7253.29     7339.44    114.95 o 
   8   4  13       43.60       77.77     35.48 o 
   9   4  13     2812.22     3195.42     87.89 o 
  10   4  13       23.84       46.24     45.39 o 
  11   4  13        1.58      -12.93     51.35 o 
 -13   5  13     1532.39     1674.90     91.37 o 
 -12   5  13      740.34      650.85     84.49 o 
 -11   5  13     1576.01     1732.80    120.10 o 
 -10   5  13     2651.35     3029.07    176.43 o 
  -9   5  13        3.45      -12.36     32.20 o 
  -8   5  13        7.93       -0.94     29.57 o 
  -7   5  13     1504.52     1579.10     70.56 o 
  -6   5  13       13.50       39.30     29.54 o 
  -5   5  13    16048.07    16299.00    394.68 o 
  -4   5  13     6841.89     7174.10    179.74 o 
  -3   5  13     8693.47     8938.55    131.49 o 
  -2   5  13     2790.04     2751.85    127.56 o 
  -1   5  13      465.39      450.66     42.65 o 
   0   5  13      246.02      202.90     28.21 o 
   1   5  13     1514.03     1678.65     45.59 o 
   2   5  13       57.55       54.46     21.12 o 
   3   5  13    10031.57    10184.41     95.99 o 
   4   5  13       14.57       14.73     21.26 o 
   5   5  13     2289.04     2054.18     78.76 o 
   6   5  13       53.58       44.82     50.94 o 
   7   5  13     2860.45     2902.52     86.92 o 
   8   5  13      273.69      250.05     41.12 o 
   9   5  13     3587.88     3506.33     92.36 o 
  10   5  13      551.59      537.62     53.05 o 
  11   5  13      910.28     1051.73     84.03 o 
 -13   6  13     1904.32     1954.30     97.81 o 
 -12   6  13     2010.14     2067.68     96.05 o 
 -11   6  13       51.91       48.34     39.86 o 
 -10   6  13       26.74      110.24     40.55 o 
  -9   6  13      332.48      280.22     45.25 o 
  -8   6  13        7.92       -8.70     31.04 o 
  -7   6  13     5998.25     6142.07    176.43 o 
  -6   6  13     3110.46     3260.85    119.69 o 
  -5   6  13     6565.04     6646.10    403.38 o 
  -4   6  13     2698.22     2593.98     81.08 o 
  -3   6  13     2295.67     2354.93     76.43 o 
  -2   6  13     4389.74     4538.13     98.07 o 
  -1   6  13     4065.25     4030.44    176.31 o 
   0   6  13     5596.35     5762.60    108.71 o 
   1   6  13      830.20      846.25     37.91 o 
   2   6  13    11527.48    11881.90    156.50 o 
   3   6  13     4476.43     4568.34     79.15 o 
   4   6  13      994.16      942.52     48.74 o 
   5   6  13     2438.99     2530.96    186.37 o 
   6   6  13     3191.60     3007.31     95.14 o 
   7   6  13     1079.11     1021.78     71.75 o 
   8   6  13     1374.72     1390.53     66.44 o 
   9   6  13      687.82      642.21     60.78 o 
  10   6  13     2852.28     2888.30    135.89 o 
  11   6  13     2598.32     2732.09    112.75 o 
 -12   7  13      571.33      448.69     61.19 o 
 -11   7  13       80.50       59.14     40.63 o 
 -10   7  13     2430.53     2281.57    168.56 o 
  -9   7  13     7844.84     7651.48    301.91 o 
  -8   7  13       21.59      -35.30     35.30 o 
  -7   7  13    10885.32    11467.10    472.96 o 
  -6   7  13      828.01      860.41     60.01 o 
  -5   7  13      285.34      242.27     39.51 o 
  -4   7  13      789.80      856.00     97.74 o 
  -3   7  13     1450.43     1455.22     65.57 o 
  -2   7  13       40.59       34.65     24.83 o 
  -1   7  13    27886.38    28498.58    767.42 o 
   0   7  13      457.99      500.79     37.47 o 
   1   7  13     5251.31     5473.50    127.33 o 
   2   7  13     1629.79     1516.86     46.82 o 
   3   7  13      522.59      508.60     38.39 o 
   4   7  13      483.86      473.92     39.63 o 
   5   7  13     8886.29     8902.97    123.87 o 
   6   7  13     1146.24     1224.14     73.49 o 
   7   7  13     7539.94     7293.98    367.76 o 
   8   7  13      683.58      682.51     64.12 o 
   9   7  13      237.77      191.18     42.51 o 
  10   7  13      122.86       60.50     39.84 o 
 -12   8  13      195.94      189.38     51.38 o 
 -11   8  13       58.47       44.97     41.80 o 
 -10   8  13      650.95      567.14     61.79 o 
  -9   8  13      124.23      132.29     43.02 o 
  -8   8  13     1602.64     1613.86    144.98 o 
  -7   8  13     5218.98     5131.61    313.03 o 
  -6   8  13      169.14      181.27     32.02 o 
  -5   8  13     4343.63     4177.63    109.01 o 
  -4   8  13     1188.28     1121.24     90.46 o 
  -3   8  13     1569.89     1494.46     63.89 o 
  -2   8  13      334.58      357.24     29.83 o 
  -1   8  13       11.14       11.33     21.08 o 
   0   8  13     4908.64     4867.45     84.26 o 
   1   8  13    13024.03    13667.74    571.24 o 
   2   8  13     1181.95     1175.98     42.39 o 
   3   8  13       17.08      -24.30     24.30 o 
   4   8  13     2297.38     2275.25     65.78 o 
   5   8  13     4578.44     4687.71     95.17 o 
   6   8  13     4543.35     4374.97    229.02 o 
   7   8  13       23.80      103.90     44.08 o 
   8   8  13     1129.18     1028.70     86.97 o 
   9   8  13      420.63      444.06     59.08 o 
  10   8  13      173.34       36.66     47.93 o 
 -12   9  13      980.19     1041.14     79.93 o 
 -11   9  13      474.21      442.21     59.73 o 
 -10   9  13      248.67      186.11     50.95 o 
  -9   9  13     1790.90     1936.46    185.95 o 
  -8   9  13     2208.50     2191.26     90.49 o 
  -7   9  13      169.99      154.97     32.82 o 
  -6   9  13     5721.60     5772.86    152.57 o 
  -5   9  13     1495.26     1460.08     57.85 o 
  -4   9  13        1.86        9.43     26.07 o 
  -3   9  13        2.88      -13.49     21.24 o 
  -2   9  13      398.58      440.69     32.21 o 
  -1   9  13     9501.59     9731.42    198.70 o 
   0   9  13       97.69      102.09     44.27 o 
   1   9  13     2679.80     2839.21     69.34 o 
   2   9  13      167.61      149.00     38.60 o 
   3   9  13      519.86      506.38     40.45 o 
   4   9  13     2438.54     2597.98     87.56 o 
   5   9  13     1520.83     1597.95     82.23 o 
   6   9  13     2783.85     2659.12    287.01 o 
   7   9  13     2259.09     2280.75    170.22 o 
   8   9  13        0.26      -40.59     40.59 o 
   9   9  13      144.31       84.02     44.92 o 
  10   9  13      594.58      627.32     69.70 o 
 -11  10  13     1324.28     1187.82    147.44 o 
 -10  10  13     1689.59     1614.89     88.13 o 
  -9  10  13     2193.75     2479.17    188.44 o 
  -8  10  13     4476.07     4274.28    190.51 o 
  -7  10  13      965.78      864.50     54.35 o 
  -6  10  13     1460.23     1533.57     66.67 o 
  -5  10  13       76.08       88.08     29.77 o 
  -4  10  13     6988.86     7222.65    290.48 o 
  -3  10  13     8036.90     8184.90    140.14 o 
  -2  10  13       24.82        1.86     22.37 o 
  -1  10  13     1230.60     1316.49     46.59 o 
   0  10  13     5932.32     6210.65    121.61 o 
   1  10  13     3642.23     3650.24    101.03 o 
   2  10  13        6.07        3.23     33.67 o 
   3  10  13      215.24      165.47     59.22 o 
   4  10  13      950.37      887.57     65.59 o 
   5  10  13     1450.98     1492.84     99.32 o 
   6  10  13     1064.26     1142.00     58.27 o 
   7  10  13     2243.25     2158.86     92.21 o 
   8  10  13      985.09      870.98     73.10 o 
   9  10  13     1326.62     1330.44     85.49 o 
 -11  11  13     2523.33     2717.07    112.65 o 
 -10  11  13       29.21      -22.40     42.16 o 
  -9  11  13      246.20      133.47    104.37 o 
  -8  11  13        0.24      -37.19     37.19 o 
  -7  11  13      109.37      129.99     42.44 o 
  -6  11  13      109.92       67.80     30.47 o 
  -5  11  13     5995.15     6279.53    171.17 o 
  -4  11  13      548.81      529.54     54.47 o 
  -3  11  13     3372.72     3403.85     87.63 o 
  -2  11  13     1461.24     1471.19     58.14 o 
  -1  11  13     1894.18     1939.91     62.50 o 
   0  11  13        6.09       -5.87     26.84 o 
   1  11  13     6404.72     6179.91    127.68 o 
   2  11  13     3874.68     3830.17    105.97 o 
   3  11  13    12563.87    12823.78    313.51 o 
   4  11  13      416.12      316.75     49.78 o 
   5  11  13     1473.49     1382.68     79.93 o 
   6  11  13     1297.42     1231.70     75.35 o 
   7  11  13      112.56       77.61     42.97 o 
   8  11  13      319.71      297.93     67.92 o 
   9  11  13     2725.27     2901.33    113.30 o 
 -11  12  13     2827.54     2747.17    113.92 o 
 -10  12  13      691.52      694.19     81.17 o 
  -9  12  13     3901.67     3929.77    219.50 o 
  -8  12  13      787.08      769.02     68.50 o 
  -7  12  13       47.01        6.30     38.33 o 
  -6  12  13     5664.24     5434.96    340.84 o 
  -5  12  13      190.96      226.57     36.80 o 
  -4  12  13     9510.59     9499.21    288.96 o 
  -3  12  13     7468.51     7413.56    173.35 o 
  -2  12  13      817.73      757.41     42.22 o 
  -1  12  13      173.77      120.75     32.56 o 
   0  12  13      115.78       47.23     38.02 o 
   1  12  13     5775.31     5686.15    125.92 o 
   2  12  13     4480.51     4701.72    131.29 o 
   3  12  13       11.99       91.88     42.16 o 
   4  12  13     3795.00     3695.79    130.46 o 
   5  12  13      670.19      631.41     61.50 o 
   6  12  13      238.60      250.24     51.19 o 
   7  12  13     2629.78     2435.20    146.61 o 
   8  12  13      266.05      227.93     55.33 o 
 -10  13  13     1947.61     1989.42    127.97 o 
  -9  13  13     1391.22     1435.29     86.66 o 
  -8  13  13      911.36      803.55     71.93 o 
  -7  13  13        2.06       13.62     39.53 o 
  -6  13  13       70.39       47.76     40.95 o 
  -5  13  13     3379.19     3547.41     98.15 o 
  -4  13  13     1354.29     1331.84     57.05 o 
  -3  13  13      732.90      715.02     42.54 o 
  -2  13  13     1079.06     1140.63     70.88 o 
  -1  13  13     1463.68     1385.33     75.25 o 
   0  13  13       95.65      136.05     42.44 o 
   1  13  13      117.67       70.81     45.56 o 
   2  13  13     2925.39     3072.91    102.49 o 
   3  13  13      348.31      345.60     54.38 o 
   4  13  13       20.40       15.43     40.95 o 
   5  13  13      272.03      309.72     53.87 o 
   6  13  13      131.45      139.23     47.93 o 
   7  13  13      176.41      179.63     49.16 o 
   8  13  13     1529.70     1512.47    132.53 o 
  -9  14  13       26.27        8.71     43.05 o 
  -8  14  13      165.77      117.36     48.44 o 
  -7  14  13     3532.21     3532.41    114.80 o 
  -6  14  13     1781.06     1756.77     86.39 o 
  -5  14  13     1387.50     1385.48     64.83 o 
  -4  14  13     1303.92     1266.67     52.74 o 
  -3  14  13     3946.74     4011.69    121.11 o 
  -2  14  13      690.04      750.36     51.62 o 
  -1  14  13      917.41      929.17     70.28 o 
   0  14  13      298.85      298.87     50.64 o 
   1  14  13      261.46      262.35     50.01 o 
   2  14  13     2457.19     2654.84     98.68 o 
   3  14  13      369.85      397.66     55.93 o 
   4  14  13     4475.54     4472.05    333.80 o 
   5  14  13     4178.62     4179.31    124.41 o 
   6  14  13      126.52      122.54     48.10 o 
   7  14  13        2.30      -37.05     43.29 o 
  -8  15  13       98.44      131.15     47.40 o 
  -7  15  13     6183.15     6190.33    381.43 o 
  -6  15  13      545.40      562.31     63.26 o 
  -5  15  13      113.92       84.39     36.53 o 
  -4  15  13      332.47      301.94     42.40 o 
  -3  15  13     1153.75     1239.81     54.04 o 
  -2  15  13      345.25      417.14     55.49 o 
  -1  15  13    10422.63    10484.18    445.62 o 
   0  15  13      105.80      167.92     57.57 o 
   1  15  13      675.21      733.51     66.47 o 
   2  15  13      745.25      718.95     97.74 o 
   3  15  13      832.60      834.57     71.73 o 
   4  15  13      990.30      966.11     78.11 o 
   5  15  13     4278.50     4279.82    130.31 o 
   6  15  13       69.29      110.79     49.28 o 
  -8  16  13     2113.23     2169.32    271.68 o 
  -7  16  13     2121.01     2231.88    111.41 o 
  -6  16  13      837.52      908.29     76.35 o 
  -5  16  13      406.72      430.04     47.73 o 
  -4  16  13      831.19      823.49     57.20 o 
  -3  16  13     1213.95     1175.36    111.82 o 
  -2  16  13     1977.82     2046.21     91.35 o 
  -1  16  13      935.50      981.83     75.26 o 
   0  16  13     5034.22     5246.35    207.07 o 
   1  16  13      186.33      125.86     48.32 o 
   2  16  13      903.75      918.87     74.07 o 
   3  16  13      215.79      161.97     51.71 o 
   4  16  13     1491.42     1471.09    124.24 o 
   5  16  13      675.24      641.20     72.19 o 
  -6  17  13     2380.50     2429.84    176.43 o 
  -5  17  13     4644.60     4665.26    107.03 o 
  -4  17  13      206.54      187.82     53.01 o 
  -3  17  13      263.44      283.28     82.00 o 
  -2  17  13       13.03        4.11     42.66 o 
  -1  17  13      724.92      661.79     67.01 o 
   0  17  13      593.06      506.77     62.86 o 
   1  17  13      897.53      938.22     76.88 o 
   2  17  13        1.81        4.19     45.91 o 
   3  17  13     1353.54     1481.40     89.90 o 
   4  17  13     1072.22     1096.17     86.97 o 
  -5  18  13      106.77       90.44     60.88 o 
  -4  18  13       32.72       15.74     60.47 o 
  -3  18  13     2804.18     2770.66    159.86 o 
  -2  18  13     1122.67     1201.86    121.76 o 
  -1  18  13       43.17       20.70     42.74 o 
   0  18  13     1835.81     1821.44     93.84 o 
   1  18  13      812.12      754.37    140.40 o 
   2  18  13      137.98      161.60     62.54 o 
  -1  19  13      121.25      194.65     78.69 o 
 -12   0  14     1460.21     1620.98    121.76 o 
 -10   0  14     6956.84     7194.60    201.28 o 
  -8   0  14    15086.56    16134.43    276.65 o 
  -6   0  14       39.92      100.22     46.38 o 
  -4   0  14     2743.17     2937.15    120.10 o 
  -2   0  14    40692.53    40263.59    384.33 o 
   0   0  14    13363.15    13998.24    230.27 o 
   2   0  14     8106.36     7983.14    178.08 o 
   4   0  14    11399.05    11305.83    281.62 o 
   6   0  14    13745.19    13936.12    179.33 o 
   8   0  14      493.22      440.65     82.83 o 
  10   0  14      914.09      899.53    109.34 o 
 -13   1  14       54.23       16.57     57.15 o 
 -12   1  14       26.24       -7.89     38.36 o 
 -11   1  14       22.89      -34.82     34.82 o 
 -10   1  14       90.97      128.65     41.57 o 
  -9   1  14       45.39       46.83     35.08 o 
  -8   1  14     8465.43     9004.73    156.55 o 
  -7   1  14      302.78      352.47     44.78 o 
  -6   1  14     2632.90     2779.75     86.14 o 
  -5   1  14        3.70        0.21     29.82 o 
  -4   1  14      301.98      250.20     39.76 o 
  -3   1  14      486.33      473.40     44.22 o 
  -2   1  14       73.97       64.61     43.07 o 
  -1   1  14     4506.54     4637.19     99.86 o 
   0   1  14    10778.68    11099.67    145.81 o 
   1   1  14     1396.31     1444.28     75.38 o 
   2   1  14     4141.01     4204.75     95.73 o 
   3   1  14      322.42      386.67     36.30 o 
   4   1  14     2738.56     2927.85     62.30 o 
   5   1  14     3912.46     4089.25     72.32 o 
   6   1  14     5551.50     5637.71     97.88 o 
   7   1  14     5160.27     4790.87     96.45 o 
   8   1  14       90.14       46.76     43.33 o 
   9   1  14     1339.38     1404.04     83.17 o 
  10   1  14     2722.11     2740.65    109.81 o 
  11   1  14     1705.76     1753.56     98.40 o 
 -13   2  14      708.20      694.94     96.08 o 
 -12   2  14     1287.93     1350.50     81.10 o 
 -11   2  14     2886.84     3081.88    124.66 o 
 -10   2  14      538.21      524.26     55.63 o 
  -9   2  14     3825.81     3669.20    103.90 o 
  -8   2  14       94.63      108.45     37.27 o 
  -7   2  14     5821.14     6226.42    124.15 o 
  -6   2  14    10819.18    11186.03    277.89 o 
  -5   2  14     3170.47     3085.79     87.52 o 
  -4   2  14     1111.95     1075.87     60.25 o 
  -3   2  14     1128.43     1150.05     60.32 o 
  -2   2  14     2054.93     2200.23    102.29 o 
  -1   2  14     4793.96     4958.73    103.06 o 
   0   2  14     5282.63     5156.23    103.95 o 
   1   2  14     1862.60     2000.96     78.69 o 
   2   2  14     5290.49     5524.93    108.05 o 
   3   2  14       51.61       23.06     25.97 o 
   4   2  14     1711.14     1755.77     59.26 o 
   5   2  14        2.22       38.22     24.59 o 
   6   2  14     3367.93     3247.91     80.97 o 
   7   2  14        0.02       15.53     31.47 o 
   8   2  14     2437.78     2574.82     78.85 o 
   9   2  14     1779.34     1654.81    155.72 o 
  10   2  14        3.98      -49.05     56.32 o 
  11   2  14      194.04      128.70     54.17 o 
 -13   3  14        4.56      -39.76     55.50 o 
 -12   3  14     5511.72     5468.43    193.82 o 
 -11   3  14        3.22      -10.70     35.71 o 
 -10   3  14     9024.22     9434.49    397.17 o 
  -9   3  14      100.52      102.29     38.66 o 
  -8   3  14      241.91      215.83     42.16 o 
  -7   3  14       16.74       13.40     32.15 o 
  -6   3  14       60.88      104.14     34.26 o 
  -5   3  14      304.09      305.32     41.58 o 
  -4   3  14    10530.98    10509.26    147.01 o 
  -3   3  14     3880.45     3782.52     92.83 o 
  -2   3  14     3508.79     3585.79    130.46 o 
  -1   3  14     7901.10     8056.60    126.47 o 
   0   3  14     3571.12     3828.42     92.49 o 
   1   3  14     1308.50     1314.99     63.81 o 
   2   3  14     3199.46     3272.73     76.17 o 
   3   3  14       12.61        0.30     21.02 o 
   4   3  14     3422.53     3442.36     74.72 o 
   5   3  14     2580.34     2594.86     67.67 o 
   6   3  14     1698.86     1839.43     67.10 o 
   7   3  14        5.74       31.23     33.43 o 
   8   3  14     1716.47     1873.63     72.55 o 
   9   3  14       13.58       60.40     46.81 o 
  10   3  14     1131.89     1229.84     84.34 o 
 -13   4  14       67.42       81.43     47.01 o 
 -12   4  14     1615.27     1976.32    132.53 o 
 -11   4  14       10.04       30.39     38.87 o 
 -10   4  14     1281.17     1370.78     77.31 o 
  -9   4  14      742.76      856.50     74.96 o 
  -8   4  14       41.01       37.22     34.26 o 
  -7   4  14      216.07      272.50     43.05 o 
  -6   4  14     4970.78     5189.34    112.44 o 
  -5   4  14        0.89      -28.37     28.37 o 
  -4   4  14     1186.11     1325.00     65.87 o 
  -3   4  14     3655.02     3873.50    230.68 o 
  -2   4  14       14.14       12.57     28.99 o 
  -1   4  14      280.40      258.93     38.28 o 
   0   4  14     6813.09     6976.16    119.96 o 
   1   4  14     4415.66     4439.14     99.49 o 
   2   4  14    12685.33    13124.68    218.78 o 
   3   4  14     2111.37     2177.84     52.95 o 
   4   4  14      460.47      506.23     39.70 o 
   5   4  14      916.14      761.62     61.77 o 
   6   4  14      658.67      537.13     45.73 o 
   7   4  14      575.90      546.03     47.86 o 
   8   4  14    12513.51    12104.59    272.19 o 
   9   4  14      168.68      177.17     41.50 o 
  10   4  14     4021.51     4146.69    130.32 o 
 -13   5  14       20.40       21.72     46.93 o 
 -12   5  14     3352.14     3368.90    275.00 o 
 -11   5  14      235.47      224.47     67.09 o 
 -10   5  14     3910.41     4101.28    212.46 o 
  -9   5  14     1309.88     1343.46     74.07 o 
  -8   5  14      843.37      886.84     64.42 o 
  -7   5  14      348.66      328.55     44.78 o 
  -6   5  14     1137.44     1345.57     69.11 o 
  -5   5  14      119.55      190.62     38.33 o 
  -4   5  14     2540.53     2493.60     80.49 o 
  -3   5  14     8873.14     9127.50    195.06 o 
  -2   5  14      259.90      222.83     39.76 o 
  -1   5  14     2217.71     2289.39     76.39 o 
   0   5  14      219.28      185.72     36.31 o 
   1   5  14    13582.42    13606.74    171.74 o 
   2   5  14     3791.75     3921.73     68.98 o 
   3   5  14     3319.45     3414.12    109.87 o 
   4   5  14     4315.85     4214.58     81.89 o 
   5   5  14        5.82       -0.97     36.60 o 
   6   5  14     2276.42     2151.41     86.09 o 
   7   5  14     1389.93     1534.39    121.34 o 
   8   5  14     1034.27     1134.64     64.06 o 
   9   5  14     1811.44     1886.17     76.81 o 
  10   5  14     1019.91      960.00     81.70 o 
 -12   6  14     1826.09     1932.71    110.58 o 
 -11   6  14     2619.17     2577.62    219.08 o 
 -10   6  14     1054.04     1148.02    106.02 o 
  -9   6  14     2127.31     2093.06    135.84 o 
  -8   6  14      509.30      482.47     52.09 o 
  -7   6  14      982.13     1143.38    157.38 o 
  -6   6  14     8381.75     8556.00    449.35 o 
  -5   6  14     2040.11     2144.71    217.01 o 
  -4   6  14     1226.47     1155.34     64.12 o 
  -3   6  14     3588.14     3792.16     95.76 o 
  -2   6  14     7382.17     7444.89    286.18 o 
  -1   6  14      609.12      600.06     52.36 o 
   0   6  14      430.71      419.49     36.46 o 
   1   6  14      245.43      326.56     28.77 o 
   2   6  14     1624.78     1659.51     48.93 o 
   3   6  14      132.47      145.22     25.40 o 
   4   6  14     2363.37     2458.99     92.29 o 
   5   6  14        5.40      -11.54     36.02 o 
   6   6  14     6971.84     6903.77    246.83 o 
   7   6  14     3071.50     2921.34    101.32 o 
   8   6  14       39.93       12.36     44.73 o 
   9   6  14      434.87      439.77     54.65 o 
  10   6  14       51.64       43.42     39.79 o 
 -12   7  14       41.58       27.98     53.43 o 
 -11   7  14        6.21      -23.13     38.02 o 
 -10   7  14      487.51      366.30     91.53 o 
  -9   7  14      255.09      232.42     40.30 o 
  -8   7  14    13398.54    13605.54    741.74 o 
  -7   7  14      305.18      346.73     48.03 o 
  -6   7  14     4760.10     5144.31    436.93 o 
  -5   7  14        2.07      -29.85     29.85 o 
  -4   7  14       63.20       61.71     33.38 o 
  -3   7  14       31.88       -5.38     29.87 o 
  -2   7  14     7181.04     7114.94    220.33 o 
  -1   7  14     1257.48     1273.03     53.62 o 
   0   7  14    10537.47    10770.17    462.65 o 
   1   7  14     3981.74     4076.29    133.09 o 
   2   7  14       46.06       18.23     22.52 o 
   3   7  14      392.65      354.25     36.77 o 
   4   7  14      512.81      526.48     42.60 o 
   5   7  14       25.82       34.20     38.54 o 
   6   7  14     2407.82     2440.67    123.42 o 
   7   7  14       62.72      101.60     44.19 o 
   8   7  14      312.10      338.65     94.84 o 
   9   7  14      728.33      597.90     65.57 o 
  10   7  14     1605.34     1684.55     94.80 o 
 -12   8  14      810.21      866.38     77.32 o 
 -11   8  14      112.87      120.73     62.95 o 
 -10   8  14     5420.52     5461.93    138.52 o 
  -9   8  14     3811.22     3511.74    221.98 o 
  -8   8  14      990.83     1099.27     78.12 o 
  -7   8  14      218.07      206.26     35.70 o 
  -6   8  14      790.02      825.28     50.96 o 
  -5   8  14      221.94      251.39     34.68 o 
  -4   8  14     7256.33     7415.43    294.33 o 
  -3   8  14        0.15      -12.17     25.42 o 
  -2   8  14     6455.34     6393.77    189.73 o 
  -1   8  14      418.72      361.69     30.38 o 
   0   8  14     3761.52     3805.96     79.62 o 
   1   8  14      116.50      107.52     29.74 o 
   2   8  14      741.32      720.84     97.33 o 
   3   8  14      699.92      698.41     46.82 o 
   4   8  14     5460.73     5606.90    182.77 o 
   5   8  14        1.05        1.62     30.29 o 
   6   8  14     3603.08     3814.59    219.08 o 
   7   8  14      211.35      165.76     45.75 o 
   8   8  14       43.08       -7.07     39.27 o 
   9   8  14      132.61      132.16     48.57 o 
 -11   9  14      419.76      376.65     59.15 o 
 -10   9  14        9.11       92.34     44.19 o 
  -9   9  14     2130.60     1988.72    274.58 o 
  -8   9  14     5932.68     5881.11    270.25 o 
  -7   9  14      290.52      271.97     38.03 o 
  -6   9  14        1.99       -2.04     27.73 o 
  -5   9  14     1957.54     1861.80     94.25 o 
  -4   9  14     4882.59     4931.78    223.76 o 
  -3   9  14     3155.21     2948.65     94.71 o 
  -2   9  14     1063.55     1083.13     44.99 o 
  -1   9  14      530.92      571.17     42.99 o 
   0   9  14     3873.52     4159.70     83.85 o 
   1   9  14       85.66      101.21     30.27 o 
   2   9  14       64.42       57.93     36.60 o 
   3   9  14     2198.69     2130.33     84.32 o 
   4   9  14     5233.04     5437.29    188.67 o 
   5   9  14     8385.47     8581.07    235.47 o 
   6   9  14       72.70      101.76     68.75 o 
   7   9  14     2944.71     2847.54    307.30 o 
   8   9  14      649.29      684.17     67.63 o 
   9   9  14      793.51      716.29     71.39 o 
 -11  10  14       14.12      -19.36     43.29 o 
 -10  10  14     2028.03     1994.73     97.49 o 
  -9  10  14     3705.06     3449.64    115.09 o 
  -8  10  14      319.97      214.96     89.46 o 
  -7  10  14     4593.44     4721.56    124.89 o 
  -6  10  14     5211.78     5472.57    159.50 o 
  -5  10  14        1.09        7.53     28.04 o 
  -4  10  14     1019.37     1109.86     79.86 o 
  -3  10  14      933.77      979.65     45.60 o 
  -2  10  14       56.17       35.77     24.56 o 
  -1  10  14     3548.57     3509.35     95.43 o 
   0  10  14     3222.89     3412.77     79.00 o 
   1  10  14     4538.77     4258.48    110.09 o 
   2  10  14     9030.58     8871.34    152.27 o 
   3  10  14      130.06      164.03     43.63 o 
   4  10  14        0.51       -8.25     37.69 o 
   5  10  14      338.45      238.12     52.60 o 
   6  10  14        0.10       -6.42     37.43 o 
   7  10  14      411.16      421.39     58.27 o 
   8  10  14      895.23     1018.78     78.38 o 
   9  10  14        6.67      -27.77     42.97 o 
 -11  11  14      565.59      539.85     85.31 o 
 -10  11  14     4120.71     3825.23    298.60 o 
  -9  11  14      974.82      995.93     77.60 o 
  -8  11  14      185.74      179.63     48.32 o 
  -7  11  14      523.61      524.08     63.36 o 
  -6  11  14     1571.53     1811.80     76.46 o 
  -5  11  14       16.32       -9.45     29.79 o 
  -4  11  14     6595.01     6784.13    283.76 o 
  -3  11  14     1728.29     1674.10     54.43 o 
  -2  11  14      231.76      218.38     31.20 o 
  -1  11  14      338.91      348.24     39.38 o 
   0  11  14      843.83      843.98     66.18 o 
   1  11  14      412.69      346.26     50.95 o 
   2  11  14      745.36      856.24     66.76 o 
   3  11  14       62.59       89.39     43.02 o 
   4  11  14      666.52      680.59     66.26 o 
   5  11  14     1382.94     1436.28     95.25 o 
   6  11  14     1382.93     1133.11    113.48 o 
   7  11  14       49.73        9.28     42.44 o 
   8  11  14     1084.52     1117.50     81.58 o 
 -10  12  14      865.85      891.99     78.48 o 
  -9  12  14      243.30      197.81     52.09 o 
  -8  12  14      244.62      137.29     46.54 o 
  -7  12  14        5.23      -12.57     38.95 o 
  -6  12  14     1645.50     1827.31     68.85 o 
  -5  12  14     5439.63     5584.12    269.75 o 
  -4  12  14      813.03      890.09     46.72 o 
  -3  12  14      911.63      917.55     46.85 o 
  -2  12  14      452.76      507.71     48.60 o 
  -1  12  14      551.65      570.12     45.17 o 
   0  12  14     1198.48     1210.61     73.50 o 
   1  12  14       30.75       51.92     41.80 o 
   2  12  14     9102.20     9113.71    161.34 o 
   3  12  14     1268.75     1392.84    101.88 o 
   4  12  14       10.83      -18.75     37.36 o 
   5  12  14      173.92       88.69     42.44 o 
   6  12  14        0.47       15.14     40.68 o 
   7  12  14      117.60       52.18     62.12 o 
   8  12  14     4186.07     3933.59    188.85 o 
  -9  13  14       27.49      -19.85     40.63 o 
  -8  13  14     1262.62     1293.98    108.09 o 
  -7  13  14     2715.01     2427.05    120.52 o 
  -6  13  14        2.53      -17.81     38.66 o 
  -5  13  14     2126.45     2322.69    115.74 o 
  -4  13  14     1495.50     1555.53     63.13 o 
  -3  13  14      530.15      539.60     44.71 o 
  -2  13  14      180.79      171.26     35.58 o 
  -1  13  14     3433.32     3513.92    107.06 o 
   0  13  14     1616.34     1719.38    113.06 o 
   1  13  14     5335.00     5253.60    128.84 o 
   2  13  14      800.11      949.91     78.27 o 
   3  13  14     7588.43     7551.74    279.55 o 
   4  13  14     4348.11     4547.18    506.09 o 
   5  13  14     1002.32     1076.05     78.46 o 
   6  13  14     1292.51     1296.09     83.75 o 
   7  13  14     1099.86     1070.99    120.10 o 
  -9  14  14      188.53      139.70     69.99 o 
  -8  14  14     1459.77     1517.34     88.72 o 
  -7  14  14      232.00      188.27     60.05 o 
  -6  14  14        4.94      -39.81     39.81 o 
  -5  14  14     3290.90     3530.13    110.16 o 
  -4  14  14      188.95      209.14     33.74 o 
  -3  14  14      394.42      456.03     45.60 o 
  -2  14  14     6921.62     7082.00    146.84 o 
  -1  14  14       74.63      128.39     45.10 o 
   0  14  14      683.31      765.45     68.99 o 
   1  14  14      156.27      224.89     50.33 o 
   2  14  14       21.68       42.14     54.25 o 
   3  14  14       51.67       44.33     42.31 o 
   4  14  14     8080.27     7844.29    398.83 o 
   5  14  14      108.76       86.97     48.25 o 
   6  14  14     3562.86     3572.98    189.27 o 
  -8  15  14     3280.03     3374.02    137.91 o 
  -7  15  14       87.93       68.83     47.43 o 
  -6  15  14     3873.60     4043.79    183.47 o 
  -5  15  14        2.66        0.49     33.10 o 
  -4  15  14      138.76      103.19     35.78 o 
  -3  15  14      562.89      560.04     49.35 o 
  -2  15  14      518.85      571.85     62.91 o 
  -1  15  14      400.19      406.12     59.12 o 
   0  15  14     7712.80     7800.58    171.87 o 
   1  15  14      307.47      284.24     54.70 o 
   2  15  14       89.27       40.11     45.05 o 
   3  15  14       39.40       35.34     44.67 o 
   4  15  14     1397.21     1441.40     89.25 o 
   5  15  14     1083.63     1003.80     83.46 o 
  -7  16  14     2277.35     2475.70    122.17 o 
  -6  16  14      626.90      672.59     67.93 o 
  -5  16  14      117.45       85.03     39.10 o 
  -4  16  14        0.28      -40.55     40.55 o 
  -3  16  14        7.33       98.98     44.50 o 
  -2  16  14     3173.26     3363.61    132.94 o 
  -1  16  14     1307.75     1311.62     83.42 o 
   0  16  14        6.63       37.17     45.32 o 
   1  16  14      901.56      885.19     75.81 o 
   2  16  14       53.01      101.42     48.57 o 
   3  16  14     1887.44     1875.89    149.09 o 
   4  16  14     2633.03     2954.95    115.67 o 
  -5  17  14        3.93      -21.99     38.57 o 
  -4  17  14     2398.54     2339.94    152.41 o 
  -3  17  14     1892.80     2248.00    148.27 o 
  -2  17  14       82.03       89.00     46.54 o 
  -1  17  14     2159.83     2303.27    186.37 o 
   0  17  14     2065.49     2019.93     98.98 o 
   1  17  14        2.15      -17.39     50.53 o 
   2  17  14      740.97      750.54     74.29 o 
   3  17  14      764.27      714.68     73.79 o 
  -3  18  14       23.38       20.71     62.95 o 
  -2  18  14       71.91      114.31     67.92 o 
  -1  18  14     2510.72     2531.28    106.79 o 
   0  18  14      384.09      456.94     65.45 o 
 -13   0  15      336.00      426.57     85.31 o 
 -11   0  15      137.89      109.34     62.12 o 
  -9   0  15    13272.08    13372.88    268.37 o 
  -7   0  15     3613.43     3637.89    145.78 o 
  -5   0  15     3958.07     3935.25    142.47 o 
  -3   0  15    11610.23    11568.02    222.81 o 
  -1   0  15    10316.43    10440.70    209.56 o 
   1   0  15     4942.84     4829.81    148.27 o 
   3   0  15     2516.14     2375.56    114.31 o 
   5   0  15     1668.90     1651.24    203.35 o 
   7   0  15     2025.76     2098.08    129.21 o 
   9   0  15     1403.07     1464.43    123.42 o 
 -12   1  15      636.39      697.48     66.46 o 
 -11   1  15     1837.03     1959.44     91.04 o 
 -10   1  15     2610.73     2807.89     99.52 o 
  -9   1  15       99.45      132.77     41.85 o 
  -8   1  15     8543.75     8467.99    150.22 o 
  -7   1  15    11334.66    11209.07    166.92 o 
  -6   1  15     8699.45     8651.04    361.55 o 
  -5   1  15     1970.98     1909.30     77.86 o 
  -4   1  15     5433.66     5406.80    113.92 o 
  -3   1  15     4038.18     4275.68    102.50 o 
  -2   1  15      885.95      936.91     60.33 o 
  -1   1  15      115.98      104.66     33.96 o 
   0   1  15      313.60      316.40     42.16 o 
   1   1  15     1763.37     1826.06     72.63 o 
   2   1  15     5783.01     5533.40    112.10 o 
   3   1  15     1599.75     1636.80     82.42 o 
   4   1  15        0.97        4.30     27.23 o 
   5   1  15     5214.66     5385.46    109.87 o 
   6   1  15      135.75      173.62     31.55 o 
   7   1  15       59.84       10.64     33.35 o 
   8   1  15      183.86      119.03     48.30 o 
   9   1  15      506.27      565.45     66.11 o 
  10   1  15        1.12       16.51     47.15 o 
 -12   2  15        4.88      -10.77     40.40 o 
 -11   2  15      271.49      320.82     52.09 o 
 -10   2  15      474.30      556.07     58.84 o 
  -9   2  15     5923.41     5897.24    131.48 o 
  -8   2  15        6.69       61.47     37.02 o 
  -7   2  15     1342.27     1444.79     87.80 o 
  -6   2  15     3135.43     3259.75     95.76 o 
  -5   2  15     6128.30     6175.29    135.43 o 
  -4   2  15     1115.49     1301.69     67.63 o 
  -3   2  15      442.58      409.99     45.39 o 
  -2   2  15     1638.08     1763.23     72.62 o 
  -1   2  15      826.41      804.21     58.17 o 
   0   2  15     1711.89     1777.96     72.63 o 
   1   2  15     4104.92     4294.51    100.74 o 
   2   2  15     1354.88     1478.00     69.69 o 
   3   2  15      221.71      240.70     33.75 o 
   4   2  15     1093.72     1141.73     54.16 o 
   5   2  15        2.82       -9.07     26.12 o 
   6   2  15     5474.56     5281.04    101.49 o 
   7   2  15      415.16      534.28     55.65 o 
   8   2  15     2150.80     2034.86     75.52 o 
   9   2  15     2645.58     2824.55    110.16 o 
  10   2  15     1167.82     1175.42     85.79 o 
 -12   3  15       16.45      -12.42     56.32 o 
 -11   3  15     3470.42     3812.82    207.90 o 
 -10   3  15        7.39       25.33     38.06 o 
  -9   3  15     1898.93     2076.78     87.56 o 
  -8   3  15     1998.93     2103.02     86.09 o 
  -7   3  15    11763.20    12362.81    175.40 o 
  -6   3  15       30.37       38.68     34.23 o 
  -5   3  15     1136.76     1111.91     66.76 o 
  -4   3  15     4438.69     4384.60    104.55 o 
  -3   3  15      542.10      669.71     56.46 o 
  -2   3  15      656.09      738.39     55.88 o 
  -1   3  15     1781.13     1687.35     70.56 o 
   0   3  15     3531.25     3579.44     93.41 o 
   1   3  15     3113.82     3249.87     90.15 o 
   2   3  15        1.54      -26.19     31.30 o 
   3   3  15     1100.23     1152.73     52.69 o 
   4   3  15      290.26      277.55     36.45 o 
   5   3  15      263.49      292.97     46.86 o 
   6   3  15     1163.02     1102.27     59.74 o 
   7   3  15    10098.30    10060.89    139.99 o 
   8   3  15      354.86      379.02     46.85 o 
   9   3  15     3437.67     3664.45    123.83 o 
  10   3  15      174.35      156.87     54.70 o 
 -12   4  15      142.33      147.44     70.41 o 
 -11   4  15     5438.61     5656.35    357.82 o 
 -10   4  15      179.64      162.35     45.10 o 
  -9   4  15       75.32       47.29     36.86 o 
  -8   4  15        9.74        5.16     35.08 o 
  -7   4  15     3550.96     3762.62    105.12 o 
  -6   4  15      341.51      267.09     45.09 o 
  -5   4  15    19763.99    19823.50    211.70 o 
  -4   4  15        2.37       -8.33     31.03 o 
  -3   4  15      260.98      244.25     40.40 o 
  -2   4  15      966.71      966.30     61.42 o 
  -1   4  15      189.40      179.74     37.77 o 
   0   4  15      164.87      168.74     37.75 o 
   1   4  15     6435.55     6516.36    121.13 o 
   2   4  15      121.16      114.01     30.41 o 
   3   4  15     6233.87     6262.19    178.02 o 
   4   4  15      120.43      146.00     32.65 o 
   5   4  15      965.62      854.39     64.72 o 
   6   4  15       62.93        5.80     39.83 o 
   7   4  15      264.34      289.55     43.67 o 
   8   4  15       41.01       78.81     38.36 o 
   9   4  15     2607.18     2837.31     89.78 o 
  10   4  15       12.85      -43.42     47.60 o 
 -12   5  15     1255.70     1252.20     85.14 o 
 -11   5  15     2075.98     2315.92    139.98 o 
 -10   5  15     1429.45     1653.05     83.73 o 
  -9   5  15      206.48      228.32     46.27 o 
  -8   5  15     1281.95     1298.37     95.67 o 
  -7   5  15    11867.64    11924.18    262.99 o 
  -6   5  15     4229.81     4219.32    108.92 o 
  -5   5  15     1145.57     1240.77     69.99 o 
  -4   5  15     2468.21     2537.57     86.38 o 
  -3   5  15     3087.19     3056.45    198.79 o 
  -2   5  15     3619.83     3652.09     96.01 o 
  -1   5  15     1252.73     1322.64     67.04 o 
   0   5  15     3203.31     3315.45     91.81 o 
   1   5  15     5500.60     5529.74    143.71 o 
   2   5  15     4495.81     4625.52    154.94 o 
   3   5  15      195.98      188.69     28.27 o 
   4   5  15     3924.88     3682.44    101.89 o 
   5   5  15       11.74       18.13     38.33 o 
   6   5  15      512.20      499.58     57.10 o 
   7   5  15     4946.14     5307.70    132.53 o 
   8   5  15     1044.33     1066.63     64.98 o 
   9   5  15      802.89      758.06     59.54 o 
 -12   6  15     1035.33     1072.02     81.97 o 
 -11   6  15       71.45       76.92     44.78 o 
 -10   6  15      235.79      218.92     47.73 o 
  -9   6  15     5507.95     5641.17    130.82 o 
  -8   6  15       23.81       -0.15     35.34 o 
  -7   6  15     3320.18     3557.27    145.37 o 
  -6   6  15      213.39      247.04     43.92 o 
  -5   6  15     5722.09     5834.38    122.70 o 
  -4   6  15        2.22      -42.65     60.05 o 
  -3   6  15     1374.83     1369.45     69.94 o 
  -2   6  15      112.15      112.31     36.30 o 
  -1   6  15     6235.26     6390.19    122.65 o 
   0   6  15     6533.67     6641.42    306.47 o 
   1   6  15     3248.10     3276.39     75.76 o 
   2   6  15     2410.31     2418.61     65.99 o 
   3   6  15     2027.01     2104.11     55.17 o 
   4   6  15      443.95      469.89     53.00 o 
   5   6  15     2731.96     2746.79     95.45 o 
   6   6  15     2248.88     2243.79    103.95 o 
   7   6  15      749.40      781.86     78.27 o 
   8   6  15     4265.10     4099.85    270.85 o 
   9   6  15     4042.88     4389.75    234.82 o 
 -12   7  15       11.22      -28.25     41.53 o 
 -11   7  15      279.61      212.82     51.23 o 
 -10   7  15      391.69      404.57     58.53 o 
  -9   7  15      217.24      209.29     40.27 o 
  -8   7  15      200.70      129.84     67.51 o 
  -7   7  15     2414.55     2612.08    213.70 o 
  -6   7  15     6068.43     6218.67    270.44 o 
  -5   7  15      206.73      209.46     42.31 o 
  -4   7  15      219.26      200.38     41.87 o 
  -3   7  15    16202.94    16465.75    286.18 o 
  -2   7  15     1476.79     1496.52     72.19 o 
  -1   7  15      135.83      154.27     39.19 o 
   0   7  15       43.83       44.47     28.50 o 
   1   7  15     1881.17     1987.74     63.60 o 
   2   7  15     1608.17     1624.90     51.26 o 
   3   7  15     4188.28     4369.83     89.16 o 
   4   7  15     1665.37     1652.18     63.08 o 
   5   7  15     6696.63     6877.51    306.06 o 
   6   7  15     1305.16     1264.76     83.66 o 
   7   7  15        0.91      -38.20     38.20 o 
   8   7  15       10.62      -31.87     40.30 o 
   9   7  15      604.38      574.63     67.93 o 
 -11   8  15      148.50      139.38     47.60 o 
 -10   8  15        7.41        8.53     43.33 o 
  -9   8  15    10161.14     9738.65    517.69 o 
  -8   8  15     1256.50     1257.50     63.27 o 
  -7   8  15     4129.26     3922.98    254.42 o 
  -6   8  15      178.92      141.95     34.41 o 
  -5   8  15      591.61      548.83     44.46 o 
  -4   8  15     1451.69     1459.81     73.20 o 
  -3   8  15     3809.78     4059.89    188.85 o 
  -2   8  15      788.03      780.74     48.45 o 
  -1   8  15    13022.09    13206.74    440.95 o 
   0   8  15       18.64       25.22     28.87 o 
   1   8  15      460.49      408.78     39.43 o 
   2   8  15     1011.56      981.55     67.35 o 
   3   8  15       63.32       47.91     39.03 o 
   4   8  15     2672.93     2720.94     76.14 o 
   5   8  15     4620.44     4940.91    198.79 o 
   6   8  15      848.80      914.97     72.04 o 
   7   8  15      483.95      502.61     99.81 o 
   8   8  15     1060.64      905.08     75.85 o 
   9   8  15      649.83      655.37     71.93 o 
 -11   9  15     1662.00     1855.25    188.44 o 
 -10   9  15     3389.33     3204.75    191.75 o 
  -9   9  15      422.30      405.57     58.81 o 
  -8   9  15     9157.25     9035.01    483.96 o 
  -7   9  15     3318.49     3032.44     82.05 o 
  -6   9  15     2869.08     2870.38    126.39 o 
  -5   9  15      464.61      482.97     43.35 o 
  -4   9  15     2874.00     2925.51    163.01 o 
  -3   9  15     2612.77     2731.69     86.50 o 
  -2   9  15     3866.94     3787.47     70.99 o 
  -1   9  15      792.13      835.58     51.74 o 
   0   9  15     8915.26     8748.30    289.77 o 
   1   9  15     2851.96     2868.77     75.54 o 
   2   9  15     1411.86     1261.35     72.29 o 
   3   9  15     4259.10     4009.26    164.00 o 
   4   9  15     1173.19     1226.54     74.07 o 
   5   9  15     1006.60      978.47     72.29 o 
   6   9  15     1813.58     1812.21    159.86 o 
   7   9  15     1279.19     1257.67     81.67 o 
   8   9  15      165.49       94.25     47.67 o 
 -10  10  15       46.96       26.17     45.97 o 
  -9  10  15      395.52      359.88     87.39 o 
  -8  10  15       13.94       -0.20     39.81 o 
  -7  10  15     1347.05     1285.31     66.82 o 
  -6  10  15       49.68       50.85     31.87 o 
  -5  10  15     9355.13     9564.86    398.00 o 
  -4  10  15     1661.82     1827.90    126.67 o 
  -3  10  15      144.58      123.07     33.05 o 
  -2  10  15     4119.17     3966.56    158.96 o 
  -1  10  15     1231.94     1352.80     68.37 o 
   0  10  15     1982.69     1968.15    111.31 o 
   1  10  15     2372.95     2437.71     91.95 o 
   2  10  15      898.89      917.92     68.50 o 
   3  10  15     2526.32     2542.24     93.10 o 
   4  10  15     3507.78     3438.86    229.85 o 
   5  10  15       37.79       52.07     40.40 o 
   6  10  15      488.78      379.36     85.31 o 
   7  10  15        0.26      -25.08     40.09 o 
   8  10  15       26.38       39.28     56.32 o 
 -10  11  15       25.75       25.44     45.05 o 
  -9  11  15      836.44      756.72     72.33 o 
  -8  11  15      664.33      664.30     66.18 o 
  -7  11  15      933.53      904.64     71.98 o 
  -6  11  15     1010.95      907.37     56.68 o 
  -5  11  15       23.79       57.85     32.82 o 
  -4  11  15     1076.90     1039.31     56.49 o 
  -3  11  15     4395.40     4416.12    101.14 o 
  -2  11  15     1567.18     1575.55     64.13 o 
  -1  11  15     5215.27     5409.72    159.14 o 
   0  11  15       81.54      127.51     44.80 o 
   1  11  15     4720.55     4771.10    127.14 o 
   2  11  15       43.13       30.03     42.12 o 
   3  11  15      104.76      165.67     46.23 o 
   4  11  15       53.51       38.63     38.95 o 
   5  11  15       16.77       -0.50     39.51 o 
   6  11  15     1278.47     1234.16    118.45 o 
   7  11  15     5945.25     5447.72    207.07 o 
  -9  12  15       10.76       39.18     44.73 o 
  -8  12  15      160.00      148.63     48.88 o 
  -7  12  15     1639.69     1573.69     84.51 o 
  -6  12  15     2304.26     2256.37    126.68 o 
  -5  12  15     8078.12     8337.14    300.15 o 
  -4  12  15       29.83       -9.37     30.04 o 
  -3  12  15      807.03      803.11     46.61 o 
  -2  12  15       22.99      -22.18     30.22 o 
  -1  12  15       68.62       90.73     42.97 o 
   0  12  15     3195.26     3462.30    109.52 o 
   1  12  15     3671.19     3391.90    108.65 o 
   2  12  15     2418.90     2492.23     98.98 o 
   3  12  15     3140.25     3268.53    109.81 o 
   4  12  15        2.42       20.89     39.86 o 
   5  12  15      321.08      290.49     53.98 o 
   6  12  15     1558.20     1548.09    130.04 o 
   7  12  15       33.05       61.29     63.78 o 
  -9  13  15       14.39       22.26     43.88 o 
  -8  13  15      106.88      156.96     48.61 o 
  -7  13  15     1698.50     1718.85     91.53 o 
  -6  13  15     3805.89     3954.20    335.05 o 
  -5  13  15        2.97      -31.13     31.13 o 
  -4  13  15     4658.47     4882.02    169.65 o 
  -3  13  15     1095.07     1167.64     88.57 o 
  -2  13  15      199.91      215.56     39.05 o 
  -1  13  15      913.03      870.94     71.16 o 
   0  13  15     1723.35     1853.46     88.73 o 
   1  13  15     2045.92     2065.32     93.10 o 
   2  13  15     5539.09     5404.77    191.34 o 
   3  13  15     2130.43     1885.60     92.80 o 
   4  13  15      835.78      825.04    107.26 o 
   5  13  15      317.91      328.36     57.36 o 
   6  13  15       12.40        5.80     61.29 o 
  -8  14  15        1.43      -41.60     43.05 o 
  -7  14  15     1463.11     1465.14    127.56 o 
  -6  14  15      234.07      164.25     50.33 o 
  -5  14  15       54.33       55.47     42.71 o 
  -4  14  15     2375.71     2427.50     82.37 o 
  -3  14  15     4029.10     4099.25    182.15 o 
  -2  14  15      122.17       32.41     45.32 o 
  -1  14  15     6376.21     6428.41    146.37 o 
   0  14  15     2987.30     3202.21    110.70 o 
   1  14  15     1017.35      933.91     79.10 o 
   2  14  15     1196.70     1086.37     79.95 o 
   3  14  15       91.87       77.92     47.12 o 
   4  14  15       26.73       44.64     46.43 o 
   5  14  15     2219.56     2162.26    104.37 o 
  -7  15  15      489.22      498.88     64.39 o 
  -6  15  15      359.92      272.57     55.88 o 
  -5  15  15      466.32      486.39     60.03 o 
  -4  15  15      111.56      133.67     39.12 o 
  -3  15  15     3463.18     3636.43    173.94 o 
  -2  15  15     2605.29     2544.92    103.00 o 
  -1  15  15       88.37      112.97     49.16 o 
   0  15  15      330.99      352.35     59.16 o 
   1  15  15     1637.79     1592.70     90.76 o 
   2  15  15      920.57     1042.40     81.63 o 
   3  15  15     2628.47     2585.92    107.76 o 
   4  15  15       82.51       88.44     50.11 o 
  -5  16  15      413.52      368.30     57.39 o 
  -4  16  15      155.91      125.90     75.38 o 
  -3  16  15      820.42      972.00     79.65 o 
  -2  16  15      269.41      318.22     57.90 o 
  -1  16  15     1995.72     1935.74     97.52 o 
   0  16  15       91.12       64.73     47.34 o 
   1  16  15       64.51       39.06     50.53 o 
   2  16  15      627.27      550.14     66.38 o 
   3  16  15        8.72       10.43     46.58 o 
  -3  17  15      135.26      110.16     67.09 o 
  -2  17  15     2685.90     2858.69    112.93 o 
  -1  17  15     1299.49     1335.89    127.56 o 
   0  17  15     1734.56     1845.45     98.65 o 
   1  17  15     2014.56     2011.47    101.59 o 
 -12   0  16       93.52      124.24     65.44 o 
 -10   0  16      379.86      417.46     77.86 o 
  -8   0  16    19685.74    19018.56    318.89 o 
  -6   0  16     1445.36     1503.36    106.85 o 
  -4   0  16     2363.46     2318.41    120.10 o 
  -2   0  16       67.98       99.40     52.18 o 
   0   0  16    12738.41    12169.36    233.58 o 
   2   0  16     5552.05     5655.62    168.14 o 
   4   0  16     2709.95     2685.34    127.56 o 
   6   0  16     1409.48     1389.75     78.70 o 
   8   0  16     3333.51     3196.40    161.52 o 
 -12   1  16       91.65       71.12     45.05 o 
 -11   1  16      695.26      661.38     65.89 o 
 -10   1  16     4306.88     4470.79    122.99 o 
  -9   1  16      303.24      315.91     89.04 o 
  -8   1  16      364.65      471.47     75.38 o 
  -7   1  16     2451.06     2628.13     93.99 o 
  -6   1  16      108.46       87.45     38.60 o 
  -5   1  16       58.10       55.78     36.86 o 
  -4   1  16     6986.45     6861.19    213.29 o 
  -3   1  16      492.63      415.35     48.10 o 
  -2   1  16    11900.48    11844.18    164.85 o 
  -1   1  16      615.10      559.77     51.81 o 
   0   1  16      340.86      344.56     45.67 o 
   1   1  16      245.15      256.07     43.92 o 
   2   1  16       17.00       22.09     35.43 o 
   3   1  16      680.22      680.41     59.73 o 
   4   1  16     6992.78     7195.54    131.36 o 
   5   1  16      201.40      236.42     39.24 o 
   6   1  16      886.76      942.32     58.08 o 
   7   1  16     2296.23     2118.40     75.80 o 
   8   1  16     1204.97     1279.52     84.62 o 
   9   1  16     1760.96     1760.07     96.05 o 
 -12   2  16     2540.74     2899.45    110.68 o 
 -11   2  16      741.63      717.47     69.08 o 
 -10   2  16      363.27      425.61     57.00 o 
  -9   2  16     5095.98     5463.18    131.78 o 
  -8   2  16     5475.37     5585.29    219.50 o 
  -7   2  16     4035.13     3834.73    108.65 o 
  -6   2  16      408.27      394.22     50.36 o 
  -5   2  16     3079.40     2947.42    114.31 o 
  -4   2  16     4430.20     4316.26    108.35 o 
  -3   2  16     6163.55     5874.39    236.06 o 
  -2   2  16     3385.89     3266.50     93.71 o 
  -1   2  16     1683.81     1689.77     74.38 o 
   0   2  16     1608.71     1775.97     75.55 o 
   1   2  16     4902.11     4714.54    205.42 o 
   2   2  16     1866.86     1866.52     78.19 o 
   3   2  16     5366.38     5498.65    128.39 o 
   4   2  16     1777.58     1877.91     98.24 o 
   5   2  16     5103.17     5095.26     97.72 o 
   6   2  16     5184.02     5266.04    105.12 o 
   7   2  16     1667.27     1640.86     70.72 o 
   8   2  16       69.13       36.07     48.60 o 
   9   2  16      628.43      729.26     74.32 o 
 -12   3  16      978.61     1114.89    117.62 o 
 -11   3  16       94.55       78.56     44.73 o 
 -10   3  16      282.21      245.39     50.66 o 
  -9   3  16       63.29      104.44     42.46 o 
  -8   3  16     3778.21     3914.63    112.45 o 
  -7   3  16      122.91      143.02     41.57 o 
  -6   3  16    13591.32    13311.65    184.19 o 
  -5   3  16      390.98      384.81     50.53 o 
  -4   3  16     1523.53     1581.26     87.39 o 
  -3   3  16      325.04      335.10     45.95 o 
  -2   3  16       53.41       18.15     32.78 o 
  -1   3  16        6.32      -18.69     35.62 o 
   0   3  16    13252.83    13108.06    202.52 o 
   1   3  16     1510.13     1669.49     73.80 o 
   2   3  16     8826.48     8888.86    144.89 o 
   3   3  16      219.65      228.45     35.74 o 
   4   3  16       28.03       44.94     31.47 o 
   5   3  16        2.21      -37.89     51.77 o 
   6   3  16      255.56      292.63     61.71 o 
   7   3  16      127.37      185.57     41.57 o 
   8   3  16     6445.50     6219.52    120.62 o 
   9   3  16     1218.51     1197.71     85.51 o 
 -12   4  16     6873.35     7187.97    232.75 o 
 -11   4  16      157.35      132.50     47.12 o 
 -10   4  16     1308.78     1356.08    110.99 o 
  -9   4  16      957.99      945.55     72.33 o 
  -8   4  16     1304.50     1334.89     78.48 o 
  -7   4  16      740.20      715.81     62.36 o 
  -6   4  16      574.35      570.22     56.80 o 
  -5   4  16      368.46      327.76     48.60 o 
  -4   4  16     4934.87     5061.31    212.87 o 
  -3   4  16      331.06      249.21     42.65 o 
  -2   4  16      345.68      424.58     48.60 o 
  -1   4  16        8.78       -1.34     32.72 o 
   0   4  16      414.56      378.48     47.73 o 
   1   4  16     2584.11     2517.57     86.66 o 
   2   4  16      156.26      152.79     41.53 o 
   3   4  16       25.39      -12.59     28.97 o 
   4   4  16       88.40       34.85     31.60 o 
   5   4  16      783.06      669.79     62.86 o 
   6   4  16     5440.05     5598.89    131.78 o 
   7   4  16      392.42      401.47     58.27 o 
   8   4  16     1329.07     1354.83     77.83 o 
   9   4  16        0.17      -45.05     45.05 o 
 -11   5  16     2045.70     1993.71    135.01 o 
 -10   5  16     1978.94     2118.98     92.80 o 
  -9   5  16     2595.09     2564.31     98.10 o 
  -8   5  16      558.49      526.09     57.39 o 
  -7   5  16       43.72       -2.05     37.16 o 
  -6   5  16     5741.53     5791.02    138.33 o 
  -5   5  16     1866.06     1909.64     83.39 o 
  -4   5  16      418.16      380.31     48.60 o 
  -3   5  16      230.10      182.28     41.21 o 
  -2   5  16      406.05      399.25     48.32 o 
  -1   5  16      785.09      791.80     61.50 o 
   0   5  16    10409.62    10456.43    157.08 o 
   1   5  16       63.00       61.49     42.24 o 
   2   5  16     3096.16     3344.65    237.72 o 
   3   5  16      275.74      261.19     36.62 o 
   4   5  16      458.59      392.40     52.09 o 
   5   5  16     1565.32     1527.48     96.50 o 
   6   5  16        0.20       67.76     43.29 o 
   7   5  16      219.30      319.77     56.80 o 
   8   5  16     5074.34     4835.17    253.87 o 
   9   5  16      170.53      163.29     54.76 o 
 -11   6  16     1534.44     1386.31     86.86 o 
 -10   6  16      292.73      313.72     53.87 o 
  -9   6  16      335.79      357.90     54.32 o 
  -8   6  16     4325.02     4424.11    246.00 o 
  -7   6  16     2409.55     2504.35     94.59 o 
  -6   6  16     1531.76     1523.02     78.76 o 
  -5   6  16     4369.44     4470.11    114.50 o 
  -4   6  16     3145.47     3012.03     96.28 o 
  -3   6  16     1522.16     1496.42     73.79 o 
  -2   6  16     1772.46     1805.63     78.42 o 
  -1   6  16     5495.23     5767.80    122.09 o 
   0   6  16      619.52      622.89     55.82 o 
   1   6  16     5009.83     5103.57    203.35 o 
   2   6  16      924.89      985.65     45.76 o 
   3   6  16      962.48      933.14     54.29 o 
   4   6  16     2255.15     2289.73    201.69 o 
   5   6  16        3.41      -11.42     38.44 o 
   6   6  16     3004.77     2886.44    103.54 o 
   7   6  16     2665.15     2689.50    103.36 o 
   8   6  16       20.63       -2.12     43.49 o 
 -11   7  16      149.24      105.92     48.19 o 
 -10   7  16     8856.79     8429.36    265.88 o 
  -9   7  16      428.56      338.41     45.19 o 
  -8   7  16     2434.59     2493.04    204.18 o 
  -7   7  16      173.92      134.97     44.50 o 
  -6   7  16       31.95       29.83     38.36 o 
  -5   7  16     1222.17     1190.05     74.66 o 
  -4   7  16     7637.87     7832.08    195.89 o 
  -3   7  16      743.78      802.11     63.18 o 
  -2   7  16    11223.74    11384.00    268.78 o 
  -1   7  16      897.52      816.14     63.77 o 
   0   7  16     2973.41     2884.24     92.60 o 
   1   7  16     1366.79     1260.47     57.24 o 
   2   7  16     3178.23     3220.61     78.40 o 
   3   7  16      472.31      448.40     43.10 o 
   4   7  16    13305.33    12369.81    267.54 o 
   5   7  16       66.77       97.17     41.21 o 
   6   7  16     4868.68     4902.29    180.16 o 
   7   7  16     1474.50     1239.41     81.69 o 
   8   7  16       62.57       21.78     44.57 o 
 -11   8  16      342.71      327.43     59.74 o 
 -10   8  16      343.10      339.57     58.94 o 
  -9   8  16     1858.59     1859.72     94.28 o 
  -8   8  16     5498.88     5436.51    308.17 o 
  -7   8  16      141.68      103.73     35.69 o 
  -6   8  16      612.99      554.02     60.16 o 
  -5   8  16      944.24      784.49     64.98 o 
  -4   8  16      382.57      435.04     52.70 o 
  -3   8  16     1948.93     2020.26     83.97 o 
  -2   8  16      302.50      315.30     47.60 o 
  -1   8  16      120.65       90.24     39.71 o 
   0   8  16        1.33      -28.36     28.36 o 
   1   8  16      367.98      375.27     40.53 o 
   2   8  16     5242.42     5213.79    122.62 o 
   3   8  16     2329.97     2206.74     88.70 o 
   4   8  16      719.20      670.09     91.11 o 
   5   8  16     1237.82     1327.05    138.33 o 
   6   8  16       52.04       52.03     41.73 o 
   7   8  16      507.59      347.82     57.95 o 
   8   8  16      563.86      449.55     64.13 o 
 -10   9  16     3479.73     3290.19    119.48 o 
  -9   9  16     2060.44     2085.47    153.24 o 
  -8   9  16       65.96       36.55     34.10 o 
  -7   9  16     1123.48     1033.03     75.13 o 
  -6   9  16      457.94      370.43     42.63 o 
  -5   9  16       99.56       98.00     34.38 o 
  -4   9  16     1599.04     1699.13     65.31 o 
  -3   9  16       83.27       66.23     32.21 o 
  -2   9  16     4399.91     4412.16    178.08 o 
  -1   9  16     1632.30     1649.32     64.01 o 
   0   9  16     2161.02     2166.39     89.32 o 
   1   9  16       73.99      102.46     42.16 o 
   2   9  16     1153.23     1146.96     72.92 o 
   3   9  16      204.61      135.88     57.15 o 
   4   9  16      873.20      865.80    115.96 o 
   5   9  16      257.05      265.88     75.38 o 
   6   9  16      338.33      318.02     75.38 o 
   7   9  16      871.05      841.79     74.67 o 
 -10  10  16      444.81      388.55     85.31 o 
  -9  10  16     1312.39     1392.74     86.68 o 
  -8  10  16      480.40      492.68     59.74 o 
  -7  10  16       36.90        6.10     31.82 o 
  -6  10  16      972.60     1067.55     65.37 o 
  -5  10  16      926.53     1031.60     58.41 o 
  -4  10  16     2623.03     2590.49     78.59 o 
  -3  10  16     6247.55     6374.52    170.26 o 
  -2  10  16      803.88      899.63     56.46 o 
  -1  10  16     1049.89      995.69     80.65 o 
   0  10  16     1546.46     1508.62     78.41 o 
   1  10  16      605.47      568.72     59.43 o 
   2  10  16     1635.72     1607.37     95.25 o 
   3  10  16     1759.69     1824.49     96.08 o 
   4  10  16        0.14      -30.94     37.36 o 
   6  10  16     1920.83     1900.12    137.50 o 
   7  10  16      232.68      237.72     81.17 o 
  -9  11  16      249.71      223.76     56.74 o 
  -8  11  16     2813.94     2779.72    108.06 o 
  -7  11  16       69.77       82.69     43.49 o 
  -6  11  16     8962.52     9174.07    364.46 o 
  -5  11  16       92.89       38.75     34.74 o 
  -4  11  16     1089.32     1139.30     59.68 o 
  -3  11  16        1.86       15.13     39.27 o 
  -2  11  16      500.63      525.59     47.20 o 
  -1  11  16      475.32      442.43     44.36 o 
   0  11  16     3266.59     3468.87    109.23 o 
   1  11  16      102.59       69.01     44.41 o 
   2  11  16     3456.90     3626.63    126.32 o 
   3  11  16      439.46      395.04     56.19 o 
   4  11  16        8.18      -35.59     36.88 o 
   5  11  16       42.55       55.50     60.47 o 
   6  11  16      879.55      718.96    103.54 o 
  -9  12  16       16.36        3.31     44.51 o 
  -8  12  16       42.44       38.45     43.63 o 
  -7  12  16     1247.90     1283.54     86.56 o 
  -6  12  16      832.03      938.86     94.40 o 
  -5  12  16      503.70      434.65     46.23 o 
  -4  12  16     4321.04     4236.44    202.53 o 
  -3  12  16      729.46      808.33     56.04 o 
  -2  12  16     2172.67     2216.84     75.22 o 
  -1  12  16     3165.71     3062.12    106.60 o 
   0  12  16     2527.83     2494.97     99.55 o 
   1  12  16     2633.78     2583.90    101.62 o 
   2  12  16     2129.81     1994.94     94.00 o 
   3  12  16     1303.43     1220.02     81.39 o 
   4  12  16       66.24       18.55     40.77 o 
   5  12  16      172.44       98.57     63.78 o 
   6  12  16     2380.61     2344.91    154.89 o 
  -8  13  16       32.27       10.86     43.98 o 
  -7  13  16      427.40      408.43     60.90 o 
  -6  13  16      825.19      763.70     68.93 o 
  -5  13  16     1981.67     2033.83     75.16 o 
  -4  13  16      718.21      810.92     85.51 o 
  -3  13  16       28.42        5.07     34.14 o 
  -2  13  16     2891.93     2896.83    174.77 o 
  -1  13  16     1986.45     2060.37    210.80 o 
   0  13  16     1363.77     1395.62     84.62 o 
   1  13  16       78.45      133.02     47.05 o 
   2  13  16     1521.74     1395.44     85.51 o 
   3  13  16      290.37      218.69     64.19 o 
   4  13  16     2178.03     2205.80    145.37 o 
   5  13  16      194.44      187.70     60.05 o 
  -7  14  16     1751.29     1730.74     94.00 o 
  -6  14  16        7.67      -38.10     41.58 o 
  -5  14  16     2008.99     2009.64     92.21 o 
  -4  14  16      377.18      379.52     56.19 o 
  -3  14  16      178.33      167.10     40.45 o 
  -2  14  16     1725.35     1826.71     93.35 o 
  -1  14  16     2481.21     2373.78    102.79 o 
   0  14  16     1253.56     1199.64     82.58 o 
   1  14  16     2447.57     2555.33    106.29 o 
   2  14  16     3091.74     3415.93    119.19 o 
   3  14  16     1136.57     1169.46     85.79 o 
   4  14  16      555.52      598.03     69.70 o 
  -6  15  16     1421.44     1367.28     87.25 o 
  -5  15  16      201.18      116.36     46.68 o 
  -4  15  16     4437.60     4566.37    169.66 o 
  -3  15  16      184.53      186.79     61.71 o 
  -2  15  16     6468.84     6377.48    174.36 o 
  -1  15  16      696.56      673.88     69.39 o 
   0  15  16      396.88      269.15     56.92 o 
   1  15  16      127.81       73.70     74.96 o 
   2  15  16     1023.13     1129.97     85.77 o 
   3  15  16      799.99      749.38     75.85 o 
  -4  16  16     1038.14     1193.58    125.90 o 
  -3  16  16     5600.77     5877.22    197.14 o 
  -2  16  16      982.40     1087.43     83.92 o 
  -1  16  16     1277.78     1265.68     88.42 o 
   0  16  16      492.58      491.24     66.74 o 
   1  16  16       53.37       29.72     47.41 o 
 -11   0  17      561.84      591.41     93.60 o 
  -9   0  17       90.39      220.33     69.58 o 
  -7   0  17       71.66       44.73     56.32 o 
  -5   0  17     2341.81     2658.84    132.53 o 
  -3   0  17     5647.84     5284.54    170.63 o 
  -1   0  17       33.03       24.02     50.53 o 
   1   0  17       29.65       72.89     56.32 o 
   3   0  17     7664.77     8122.29    207.07 o 
   5   0  17     4755.86     4898.56    168.97 o 
   7   0  17       68.44      -17.39     67.09 o 
 -11   1  17      769.17      814.03     90.28 o 
 -10   1  17      105.93       79.43     48.87 o 
  -9   1  17     8452.87     8439.56    163.69 o 
  -8   1  17     2616.22     2749.31    101.03 o 
  -7   1  17        5.13      -28.65     36.32 o 
  -6   1  17     1111.75     1137.19     73.72 o 
  -5   1  17       57.16       13.25     36.90 o 
  -4   1  17      485.78      418.31     51.19 o 
  -3   1  17     2284.75     2463.60     88.13 o 
  -2   1  17      828.16      811.48     63.81 o 
  -1   1  17     1193.08     1188.29     69.40 o 
   0   1  17     2762.43     2791.43     91.95 o 
   1   1  17      650.69      550.36     54.43 o 
   2   1  17     2656.89     2519.70     89.61 o 
   3   1  17     2727.19     2600.78     92.25 o 
   4   1  17     2211.73     2261.59     96.08 o 
   5   1  17     1362.74     1371.37     64.20 o 
   6   1  17     1442.85     1285.51     64.93 o 
   7   1  17       82.47       61.89     50.33 o 
   8   1  17      779.49      710.53     74.94 o 
 -11   2  17     2543.18     2810.08    109.82 o 
 -10   2  17     1703.59     1629.42    197.96 o 
  -9   2  17      575.15      635.16     65.26 o 
  -8   2  17     3342.03     3355.90    108.62 o 
  -7   2  17     2763.46     2471.82     95.38 o 
  -6   2  17     1826.50     1846.43     83.73 o 
  -5   2  17     1469.72     1288.98     74.07 o 
  -4   2  17     4282.88     4510.14    113.92 o 
  -3   2  17      605.08      513.36     53.88 o 
  -2   2  17      971.93      837.96     63.83 o 
  -1   2  17     1445.84     1389.97     83.66 o 
   0   2  17     1273.27     1265.18     81.59 o 
   1   2  17     2203.18     2197.63     86.09 o 
   2   2  17     1894.34     1664.72     79.36 o 
   3   2  17      504.33      491.73     55.60 o 
   4   2  17      184.71      131.61     63.78 o 
   5   2  17       99.73       35.83     34.90 o 
   6   2  17       12.70       31.49     49.28 o 
   7   2  17     4795.15     4734.70    106.85 o 
   8   2  17      103.88       81.63     52.70 o 
 -11   3  17      443.56      419.16     60.62 o 
 -10   3  17       91.64       77.02     44.22 o 
  -9   3  17       66.24       29.04     49.70 o 
  -8   3  17        1.50      -43.87     51.77 o 
  -7   3  17     6609.83     6670.49    291.56 o 
  -6   3  17     1671.94     1513.29     79.36 o 
  -5   3  17     4042.57     4021.27    110.98 o 
  -4   3  17      309.25      261.34     46.26 o 
  -3   3  17      118.67       59.38     38.06 o 
  -2   3  17      451.72      429.55     50.64 o 
  -1   3  17       93.55       80.76     38.07 o 
   0   3  17     5353.01     5191.44    175.19 o 
   1   3  17     4380.32     4620.03    113.32 o 
   2   3  17      225.41      255.20     47.40 o 
   3   3  17     1445.55     1341.29     74.38 o 
   4   3  17     3482.73     3525.31    122.62 o 
   5   3  17     2701.35     2773.51    100.45 o 
   6   3  17     2542.58     2578.43    142.05 o 
   7   3  17      148.01      181.14     52.12 o 
   8   3  17      293.06      253.46     82.83 o 
 -11   4  17      278.10      316.43     55.63 o 
 -10   4  17      113.42       89.84     45.67 o 
  -9   4  17     2982.82     3040.11    107.16 o 
  -8   4  17       82.19       86.73     43.29 o 
  -7   4  17    11904.93    11789.11    249.73 o 
  -6   4  17        1.98        0.15     46.80 o 
  -5   4  17      502.17      468.77     54.70 o 
  -4   4  17       78.82       60.88     39.24 o 
  -3   4  17      172.97      187.02     43.05 o 
  -2   4  17       56.22       93.93     38.95 o 
  -1   4  17    11229.54    10969.99    231.10 o 
   0   4  17      101.73       30.85     48.04 o 
   1   4  17     9835.04     9590.07    486.21 o 
   2   4  17      939.34      991.83     68.22 o 
   3   4  17      214.77      234.52     46.26 o 
   4   4  17       21.55      -16.22     40.70 o 
   5   4  17     1016.19     1019.44     75.26 o 
   6   4  17      562.49      594.49     64.67 o 
   7   4  17     5748.61     5869.54    143.44 o 
   8   4  17      147.89      118.50     49.55 o 
 -11   5  17      788.60      892.91    108.51 o 
 -10   5  17        1.75      -12.40     40.12 o 
  -9   5  17     2412.31     2386.92     99.55 o 
  -8   5  17      646.23      562.75     61.19 o 
  -7   5  17     2774.59     2860.84    102.20 o 
  -6   5  17      810.43      811.70     69.58 o 
  -5   5  17     8940.15     8653.23    245.59 o 
  -4   5  17      206.89      218.11     44.80 o 
  -3   5  17      264.60      231.48     45.32 o 
  -2   5  17     2085.04     2031.08     84.32 o 
  -1   5  17     3390.24     3271.55    132.94 o 
   0   5  17     3211.84     3226.91    100.13 o 
   1   5  17     1563.85     1586.67     77.25 o 
   2   5  17     4358.29     4452.45    112.88 o 
   3   5  17     1108.04     1002.09     57.31 o 
   4   5  17     1358.45     1379.45    121.35 o 
   5   5  17     2999.58     2941.63    184.30 o 
   6   5  17      645.77      709.33     67.91 o 
   7   5  17      138.03      168.59     53.84 o 
   8   5  17     1711.76     1634.33     92.76 o 
 -11   6  17     1641.00     1483.09    106.85 o 
 -10   6  17      597.43      515.73     62.86 o 
  -9   6  17      248.23      231.10     51.63 o 
  -8   6  17     1696.93     1754.58    132.94 o 
  -7   6  17     2672.20     2903.11    136.67 o 
  -6   6  17     4523.06     4424.82    119.77 o 
  -5   6  17     3613.93     3643.71    108.93 o 
  -4   6  17     1672.27     1791.58     82.58 o 
  -3   6  17     4851.52     5153.65    122.07 o 
  -2   6  17      661.76      693.31     60.25 o 
  -1   6  17      948.26      990.56     69.36 o 
   0   6  17      547.78      496.92     55.29 o 
   1   6  17      215.85      189.89     45.05 o 
   2   6  17       84.87      116.27     44.31 o 
   3   6  17     5686.76     5549.03    127.75 o 
   4   6  17        2.41      -17.63     66.68 o 
   5   6  17      239.07      259.12     52.36 o 
   6   6  17      216.60      227.65     53.26 o 
   7   6  17     1860.94     1858.04    148.68 o 
   8   6  17       16.70       19.34     46.82 o 
 -10   7  17       34.40       12.17     88.21 o 
  -9   7  17     7757.53     8352.27    671.34 o 
  -8   7  17     1195.22     1227.10    117.62 o 
  -7   7  17      506.73      488.61     75.79 o 
  -6   7  17      727.30      574.75     60.33 o 
  -5   7  17      585.08      579.21     70.82 o 
  -4   7  17       74.70       12.14     39.12 o 
  -3   7  17     8353.08     8186.52    150.81 o 
  -2   7  17     1004.16      961.90     69.40 o 
  -1   7  17     5497.78     5301.58    317.65 o 
   0   7  17     1736.30     1599.23    148.27 o 
   1   7  17      410.79      481.11    124.66 o 
   2   7  17        4.39        5.96     38.44 o 
   3   7  17        0.27       62.12     57.15 o 
   4   7  17       72.97       20.88     41.29 o 
   5   7  17     2390.05     2405.49    179.74 o 
   6   7  17        1.71      -40.55     40.55 o 
   7   7  17      143.28      140.03     50.28 o 
 -10   8  17     1073.75      962.20     80.80 o 
  -9   8  17      150.27      190.37     41.74 o 
  -8   8  17      775.85      746.91     56.59 o 
  -7   8  17      781.65      735.71     68.18 o 
  -6   8  17       28.58       27.33     39.83 o 
  -5   8  17     3297.93     3390.23    107.72 o 
  -4   8  17      219.76      146.59     45.09 o 
  -3   8  17    10334.57    10398.38    486.21 o 
  -2   8  17      752.31      690.98     62.94 o 
  -1   8  17       18.44      -13.57     37.19 o 
   0   8  17      210.34      155.30     43.40 o 
   1   8  17       59.09       23.09     31.49 o 
   2   8  17      812.80      770.76    126.32 o 
   3   8  17     8486.34     8508.63    359.90 o 
   4   8  17      578.37      448.94     85.31 o 
   5   8  17     1893.16     1882.72    134.18 o 
   6   8  17       49.20       82.38     45.09 o 
   7   8  17      259.91      122.78     50.05 o 
  -9   9  17     3681.83     3403.27    135.84 o 
  -8   9  17      240.32      212.21     41.92 o 
  -7   9  17      410.00      416.76     46.02 o 
  -6   9  17     1100.15     1061.99     95.30 o 
  -5   9  17      228.20      209.99     38.72 o 
  -4   9  17     4864.79     4919.57    140.84 o 
  -3   9  17     4372.63     4441.76    189.67 o 
  -2   9  17     3366.69     3287.98    104.98 o 
  -1   9  17      878.06      832.10    111.41 o 
   0   9  17      367.29      370.08     41.93 o 
   1   9  17     2453.96     2375.31     96.08 o 
   2   9  17     3938.30     3959.48    205.83 o 
   3   9  17        4.94       49.28     73.72 o 
   4   9  17     2912.82     2504.77    146.61 o 
   5   9  17     3499.73     3367.86    167.32 o 
   6   9  17      738.16      545.02     94.43 o 
   7   9  17      164.18       59.64     63.78 o 
  -9  10  17      254.33      206.46     53.29 o 
  -8  10  17     2241.02     2297.79    101.02 o 
  -7  10  17     1649.27     1785.12     73.60 o 
  -6  10  17       28.16       -4.63     33.95 o 
  -5  10  17      374.24      377.27     45.03 o 
  -4  10  17      919.49      817.94     55.67 o 
  -3  10  17      233.42      206.55     47.98 o 
  -2  10  17     1913.19     1786.03     84.63 o 
  -1  10  17     2665.07     2714.50     93.28 o 
   0  10  17     1178.81      997.71     84.07 o 
   1  10  17     1216.86     1287.42     90.28 o 
   2  10  17      169.15      208.55     49.78 o 
   3  10  17      707.23      753.49    162.35 o 
   4  10  17      310.12      395.10     86.14 o 
   5  10  17     1059.24      952.54    115.13 o 
   6  10  17        7.50       60.47     62.12 o 
  -8  11  17       61.46       36.59     44.78 o 
  -7  11  17     3661.39     3965.72    116.90 o 
  -6  11  17      567.77      568.59     51.35 o 
  -5  11  17     6385.80     6601.26    217.16 o 
  -4  11  17      967.18      932.70     59.24 o 
  -3  11  17        3.94      -27.06     38.28 o 
  -2  11  17      303.42      251.49     49.69 o 
  -1  11  17        4.87      -32.59     32.59 o 
   0  11  17      623.28      531.01     63.22 o 
   1  11  17     3062.05     3041.03    108.94 o 
   2  11  17      983.67      951.95     76.72 o 
   3  11  17      463.64      435.51     70.82 o 
   4  11  17      382.36      323.75     55.88 o 
   5  11  17     1067.40     1057.74    119.27 o 
  -8  12  17       23.14       27.67     70.41 o 
  -7  12  17     2272.46     2362.46    156.96 o 
  -6  12  17     1770.18     1884.19     75.63 o 
  -5  12  17       79.72       80.61     43.79 o 
  -4  12  17      510.67      475.67     59.43 o 
  -3  12  17       31.81      -39.90     52.60 o 
  -2  12  17      531.20      469.23     48.88 o 
  -1  12  17     4938.15     4855.59    130.88 o 
   0  12  17     1117.10     1156.34     80.53 o 
   1  12  17     4987.69     4801.04    131.46 o 
   2  12  17      447.42      378.79     59.71 o 
   3  12  17      188.48      128.52     48.87 o 
   4  12  17      385.47      492.74     63.55 o 
   5  12  17      183.78      154.89     74.55 o 
  -7  13  17      720.02      665.88     69.94 o 
  -6  13  17      756.48      810.99    100.64 o 
  -5  13  17      495.25      450.31     48.56 o 
  -4  13  17      167.60      186.07     50.21 o 
  -3  13  17     2015.46     2097.33     95.01 o 
  -2  13  17     6331.02     6189.09    227.78 o 
  -1  13  17      336.33      426.08     60.88 o 
   0  13  17     5971.33     6081.63    147.89 o 
   1  13  17      962.33      945.61     87.39 o 
   2  13  17      961.68     1068.97     83.14 o 
   3  13  17      231.56      272.89     57.69 o 
   4  13  17      350.68      337.35     58.94 o 
  -5  14  17     1537.92     1689.79     92.49 o 
  -4  14  17      937.76     1103.40     81.94 o 
  -3  14  17     2875.30     3044.00    225.71 o 
  -2  14  17      489.75      465.79     68.33 o 
  -1  14  17      194.01      172.72     53.87 o 
   0  14  17     1136.69     1238.78     86.35 o 
   1  14  17      417.24      398.45     62.96 o 
   2  14  17     1193.40     1280.10     89.02 o 
   3  14  17     3436.22     3541.29    241.03 o 
  -4  15  17     1230.77     1235.72     85.51 o 
  -3  15  17     2040.76     2025.78    133.36 o 
  -2  15  17       34.14       92.33     52.12 o 
  -1  15  17      273.17      231.97     57.64 o 
   0  15  17      368.65      356.82     62.66 o 
   1  15  17        7.22      -42.19     42.19 o 
 -10   0  18    12880.51    13535.23    302.33 o 
  -8   0  18      859.55      837.41    104.37 o 
  -6   0  18      254.44      373.56     75.38 o 
  -4   0  18    12646.35    11672.38    254.29 o 
  -2   0  18     3108.90     3341.36    146.61 o 
   0   0  18     1395.12     1374.15    107.68 o 
   2   0  18     3107.76     3143.39    144.95 o 
   4   0  18     4421.71     4412.35    167.32 o 
   8   0  18      300.04      299.84     89.46 o 
 -11   1  18      114.20      111.46     57.15 o 
 -10   1  18      178.05      302.36     57.10 o 
  -9   1  18     2505.27     2527.67    102.78 o 
  -8   1  18     1853.09     1824.56     90.73 o 
  -7   1  18     2514.26     2644.72    100.73 o 
  -6   1  18     2652.48     2580.96     97.81 o 
  -5   1  18     3383.96     3413.55    152.41 o 
  -4   1  18     6208.26     5978.56    133.83 o 
  -3   1  18     3544.73     3445.02    105.71 o 
  -2   1  18     6735.26     6462.53    135.58 o 
  -1   1  18      755.21      727.99     64.39 o 
   0   1  18     1348.26     1316.52     75.55 o 
   1   1  18     1608.37     1579.34     81.59 o 
   2   1  18    13367.63    13035.48    186.25 o 
   3   1  18      105.37      198.11     48.60 o 
   4   1  18      408.23      452.44     56.81 o 
   5   1  18       34.48      -17.81     40.41 o 
   6   1  18      316.39      272.85     55.66 o 
   7   1  18      302.60      200.45     80.34 o 
   8   1  18     2129.84     1923.13    101.32 o 
 -11   2  18        0.28       -6.55     45.37 o 
 -10   2  18     1790.54     1980.08     97.22 o 
  -9   2  18      261.40      285.84     54.12 o 
  -8   2  18     3404.51     3370.40    112.72 o 
  -7   2  18      721.01      739.37     75.38 o 
  -6   2  18     3797.87     3614.06    111.56 o 
  -5   2  18     1084.79      995.19     71.75 o 
  -4   2  18     2697.08     2722.73     97.22 o 
  -3   2  18      405.86      314.53     51.81 o 
  -2   2  18      371.90      339.87     51.25 o 
  -1   2  18       63.44       21.14     40.99 o 
   0   2  18    10113.16     9634.13    161.34 o 
   1   2  18     5521.72     5304.68    124.72 o 
   2   2  18       14.23       31.74     41.26 o 
   3   2  18     2395.41     2368.55    195.06 o 
   4   2  18     1180.24     1210.40     77.47 o 
   5   2  18     2133.32     1975.48     91.95 o 
   6   2  18       71.44       43.68     58.81 o 
   7   2  18     1408.77     1496.20     88.97 o 
 -10   3  18      492.77      418.55     60.32 o 
  -9   3  18     2343.10     2254.15     98.98 o 
  -8   3  18     3770.29     3572.83    115.38 o 
  -7   3  18     1557.71     1445.87     82.29 o 
  -6   3  18       45.60      102.14     44.22 o 
  -5   3  18      839.19      681.22     62.37 o 
  -4   3  18     1494.25     1359.37     77.31 o 
  -3   3  18     2618.48     2645.71     95.76 o 
  -2   3  18     8836.07     8299.41    152.20 o 
  -1   3  18      552.65      391.93     53.53 o 
   0   3  18      744.63      906.27     70.28 o 
   1   3  18     1322.07     1230.72     75.25 o 
   2   3  18      281.48      201.32     47.08 o 
   3   3  18      380.29      307.98     51.50 o 
   4   3  18     2033.11     2074.21    138.33 o 
   5   3  18      670.35      638.73     66.18 o 
   6   3  18     3910.53     4082.38    122.65 o 
   7   3  18      191.50      196.99     62.12 o 
 -10   4  18       17.26       -7.57     62.95 o 
  -9   4  18      166.00      179.74     49.20 o 
  -8   4  18     5283.12     5345.52    135.82 o 
  -7   4  18        8.44        1.31     40.70 o 
  -6   4  18    12219.38    11816.66    187.13 o 
  -5   4  18       22.67       15.52     39.81 o 
  -4   4  18      169.76       78.40     42.16 o 
  -3   4  18      388.01      371.44     52.94 o 
  -2   4  18     1332.12     1347.72     77.56 o 
  -1   4  18      219.29      159.67     46.56 o 
   0   4  18    10584.04    10578.98    245.18 o 
   1   4  18      244.01      200.25     47.44 o 
   2   4  18     4040.29     4081.66    112.02 o 
   3   4  18      302.45      277.67     50.54 o 
   4   4  18     1230.88     1159.62    110.16 o 
   5   4  18       65.31       -3.19     42.46 o 
   6   4  18      940.28     1012.96     79.55 o 
   7   4  18       23.51       28.06     46.58 o 
 -10   5  18     1444.94     1453.80     88.72 o 
  -9   5  18      878.37      848.48     91.53 o 
  -8   5  18     1689.66     1741.44     91.36 o 
  -7   5  18     3158.56     3077.69    195.89 o 
  -6   5  18     1254.57     1320.52     80.72 o 
  -5   5  18      539.65      604.08     62.01 o 
  -4   5  18     2707.71     2603.91     96.35 o 
  -3   5  18        1.51        9.53     38.66 o 
  -2   5  18     4603.34     4309.85    116.55 o 
  -1   5  18     4520.17     4301.70    236.89 o 
   0   5  18      171.59       88.26     43.63 o 
   1   5  18      461.71      453.49     55.02 o 
   2   5  18      375.24      338.46     50.92 o 
   3   5  18       97.00      198.79     69.58 o 
   4   5  18      653.61      658.26     65.15 o 
   5   5  18       65.31       62.20     44.81 o 
   6   5  18     4176.24     4051.72    212.04 o 
   7   5  18      164.05      106.95     49.43 o 
 -10   6  18     1271.46     1349.74    171.87 o 
  -9   6  18      508.41      390.22     60.03 o 
  -8   6  18       35.45       -6.87     41.80 o 
  -7   6  18      108.54       92.77     51.77 o
[truncated: 28,002 more chars]
